# Supplementary material for: Obscurin a localizes near the cell membrane to modulate stress fiber dynamics and cell migration
Source: J Biol Chem. 2026 Mar 17;302(5):111383. doi: 10.1016/j.jbc.2026.111383 (PMC13100297; doi:10.1016/j.jbc.2026.111383)
Supplement: Supplementary material [file mmc3.xlsx]

## Sheet: Sheet1
			Control	Obsc A	Ratio	location		notes
Identified Proteins (657)	Accession Number	Molecular Weight	25037 SpC	38294 SpC	Obsc/Control
Obscurin, cytoskeletal calmodulin and titin-interacting RhoGEF OS=Canis lupus familiaris OX=9615 GN=OBSCN PE=4 SV=1	tr|J9JHM0|J9JHM0_CANLF	862 kDa	0	287	#DIV/0!	obscurin
RAN binding protein 2 OS=Canis lupus familiaris OX=9615 GN=RANBP2 PE=4 SV=2	tr|F1PA81|F1PA81_CANLF	339 kDa	0	253	#DIV/0!	nucelar pore
Periplakin OS=Canis lupus familiaris OX=9615 GN=PPL PE=4 SV=1	tr|J9NU37|J9NU37_CANLF	204 kDa	0	215	#DIV/0!	desmosomes
Utrophin OS=Canis lupus familiaris OX=9615 GN=UTRN PE=4 SV=1	tr|J9P1H1|J9P1H1_CANLF	395 kDa	0	204	#DIV/0!	intercallated disk		actin-binder
Eukaryotic translation initiation factor 4 gamma 1 OS=Canis lupus familiaris OX=9615 GN=EIF4G1 PE=4 SV=2	tr|F1PNF3|F1PNF3_CANLF	157 kDa	0	178	#DIV/0!	ribosome
Tight junction protein ZO-2 OS=Canis lupus familiaris OX=9615 GN=TJP2 PE=3 SV=2	tr|F1PEE3|F1PEE3_CANLF (+1)	135 kDa	0	167	#DIV/0!	tight junction
Tight junction protein ZO-1 OS=Canis lupus familiaris OX=9615 GN=TJP1 PE=1 SV=1	sp|O97758|ZO1_CANLF	198 kDa	0	162	#DIV/0!	tight junction
Coronin OS=Canis lupus familiaris OX=9615 GN=CORO1B PE=3 SV=1	tr|E2R7N5|E2R7N5_CANLF	54 kDa	0	153	#DIV/0!	actin-binder
Microtubule-actin crosslinking factor 1 OS=Canis lupus familiaris OX=9615 GN=MACF1 PE=4 SV=1	tr|J9PAW7|J9PAW7_CANLF	843 kDa	0	151	#DIV/0!	actin-binder		microtubule binder
Talin 1 OS=Canis lupus familiaris OX=9615 GN=TLN1 PE=4 SV=2	tr|F1PSC2|F1PSC2_CANLF	270 kDa	0	143	#DIV/0!	cell-cell contacts
Eukaryotic translation initiation factor 2 alpha kinase 3 OS=Canis lupus familiaris OX=9615 GN=EIF2AK3 PE=4 SV=2	tr|E2QWG6|E2QWG6_CANLF	124 kDa	0	123	#DIV/0!	ribosome
Microtubule-associated protein OS=Canis lupus familiaris OX=9615 GN=MAP4 PE=4 SV=2	tr|F1PCZ5|F1PCZ5_CANLF	119 kDa	0	122	#DIV/0!	microtubule
Envoplakin OS=Canis lupus familiaris OX=9615 GN=EVPL PE=4 SV=1	tr|J9JH91|J9JH91_CANLF	234 kDa	0	114	#DIV/0!	desmosomes
Proline rich coiled-coil 2C OS=Canis lupus familiaris OX=9615 GN=PRRC2C PE=4 SV=1	tr|J9P4Z0|J9P4Z0_CANLF	305 kDa	0	110	#DIV/0!	cytosol, associated with ribosomes
Eukaryotic translation initiation factor 4 gamma 1 OS=Canis lupus familiaris OX=9615 GN=EIF4G1 PE=4 SV=1	tr|J9P357|J9P357_CANLF	137 kDa	0	101	#DIV/0!	ribosome
Ankyrin 3 OS=Canis lupus familiaris OX=9615 GN=ANK3 PE=4 SV=2	tr|F1PJ90|F1PJ90_CANLF	195 kDa	0	91	#DIV/0!	membrane		a.k.a. ankyrin G
Cytoskeleton associated protein 5 OS=Canis lupus familiaris OX=9615 GN=CKAP5 PE=4 SV=2	tr|E2RSW0|E2RSW0_CANLF	225 kDa	0	82	#DIV/0!	microtubule
Cold shock domain containing E1 OS=Canis lupus familiaris OX=9615 GN=CSDE1 PE=4 SV=2	tr|F1PG95|F1PG95_CANLF	89 kDa	0	82	#DIV/0!	chaperone
LIM domain 7 OS=Canis lupus familiaris OX=9615 GN=LMO7 PE=4 SV=2	tr|F1PG65|F1PG65_CANLF	184 kDa	0	82	#DIV/0!	perinuclear
Protein tyrosine phosphatase, non-receptor type 13 OS=Canis lupus familiaris OX=9615 GN=PTPN13 PE=4 SV=2	tr|F1PMK1|F1PMK1_CANLF	278 kDa	0	81	#DIV/0!	cytosol
Valosin containing protein interacting protein 1 OS=Canis lupus familiaris OX=9615 GN=VCPIP1 PE=4 SV=1	tr|E2R269|E2R269_CANLF	134 kDa	0	79	#DIV/0!	cytosol		often around organelles; one of the highest conc. Of proteins
Autophagy related 2B OS=Canis lupus familiaris OX=9615 GN=ATG2B PE=4 SV=2	tr|F1PFK1|F1PFK1_CANLF	232 kDa	0	75	#DIV/0!	perimembrane
Pleckstrin homology domain containing A5 OS=Canis lupus familiaris OX=9615 GN=PLEKHA5 PE=4 SV=2	tr|E2RD14|E2RD14_CANLF	128 kDa	0	74	#DIV/0!	cytosol
High density lipoprotein binding protein OS=Canis lupus familiaris OX=9615 GN=HDLBP PE=4 SV=1	tr|E2RET1|E2RET1_CANLF	142 kDa	0	74	#DIV/0!	cytosol
Uncharacterized protein OS=Canis lupus familiaris OX=9615 GN=EIF4EBP3 PE=4 SV=1	tr|F6XSE4|F6XSE4_CANLF	281 kDa	0	73	#DIV/0!
Collagen alpha-1(XVII) chain OS=Canis lupus familiaris OX=9615 GN=COL17A1 PE=2 SV=2	sp|Q9N281|COHA1_CANLF	163 kDa	0	72	#DIV/0!	cell membrane
Eukaryotic translation initiation factor 5 OS=Canis lupus familiaris OX=9615 GN=EIF5 PE=4 SV=1	tr|E2RJU3|E2RJU3_CANLF	49 kDa	0	71	#DIV/0!	nucleus
Spectrin beta chain OS=Canis lupus familiaris OX=9615 GN=SPTBN2 PE=3 SV=1	tr|E2RSI4|E2RSI4_CANLF	271 kDa	0	70	#DIV/0!	spectrin-at membrane
DENN domain containing 4C OS=Canis lupus familiaris OX=9615 GN=DENND4C PE=4 SV=1	tr|F6X7W6|F6X7W6_CANLF	217 kDa	0	69	#DIV/0!	cytosol/golgi
Dystonin OS=Canis lupus familiaris OX=9615 GN=DST PE=4 SV=1	tr|J9P0W8|J9P0W8_CANLF	883 kDa	0	69	#DIV/0!	actin		at nucleus
AT-hook containing transcription factor 1 OS=Canis lupus familiaris OX=9615 GN=AHCTF1 PE=4 SV=1	tr|J9JHE2|J9JHE2_CANLF	256 kDa	0	67	#DIV/0!	nucleus
Phospholipase A2 OS=Canis lupus familiaris OX=9615 GN=PLA2G4A PE=4 SV=1	tr|F6UQ33|F6UQ33_CANLF	85 kDa	0	66	#DIV/0!	cytosol/ near membrane ruffles
Tubulin beta chain OS=Canis lupus familiaris OX=9615 GN=TUBB4A PE=3 SV=2	tr|E2RFV2|E2RFV2_CANLF	50 kDa	0	60	#DIV/0!	microtubule
DEAD-box helicase 46 OS=Canis lupus familiaris OX=9615 GN=DDX46 PE=4 SV=2	tr|F1PK90|F1PK90_CANLF	117 kDa	0	59	#DIV/0!	nucleus
Uncharacterized protein OS=Canis lupus familiaris OX=9615 PE=4 SV=1	tr|J9NZV9|J9NZV9_CANLF	174 kDa	0	58	#DIV/0!
Septin 9 OS=Canis lupus familiaris OX=9615 GN=SEPT9 PE=3 SV=2	tr|F1PB08|F1PB08_CANLF	64 kDa	0	56	#DIV/0!	microtubules
CCR4-NOT transcription complex subunit 1 OS=Canis lupus familiaris OX=9615 GN=CNOT1 PE=4 SV=2	tr|E2R990|E2R990_CANLF	267 kDa	0	55	#DIV/0!	nucleus
Sciellin OS=Canis lupus familiaris OX=9615 GN=SCEL PE=4 SV=1	tr|J9NSL9|J9NSL9_CANLF	77 kDa	0	55	#DIV/0!	"cell periphery"
Inositol polyphosphate-5-phosphatase F OS=Canis lupus familiaris OX=9615 GN=INPP5F PE=4 SV=1	tr|F1PR32|F1PR32_CANLF	125 kDa	0	52	#DIV/0!	ER
U2 snRNP associated SURP domain containing OS=Canis lupus familiaris OX=9615 GN=U2SURP PE=4 SV=2	tr|E2R1V3|E2R1V3_CANLF	118 kDa	0	51	#DIV/0!	nucleus
Spliceosome associated factor 3, U4/U6 recycling protein OS=Canis lupus familiaris OX=9615 GN=SART3 PE=4 SV=2	tr|E2QXZ2|E2QXZ2_CANLF	123 kDa	0	51	#DIV/0!	nucleus
Rho GTPase activating protein 29 OS=Canis lupus familiaris OX=9615 GN=ARHGAP29 PE=4 SV=2	tr|E2RRA9|E2RRA9_CANLF	143 kDa	0	50	#DIV/0!
Calmodulin regulated spectrin associated protein 1 OS=Canis lupus familiaris OX=9615 GN=CAMSAP1 PE=3 SV=2	tr|F1PA39|F1PA39_CANLF	176 kDa	0	49	#DIV/0!	spectrin-at cell membrane
LIM domain and actin binding 1 OS=Canis lupus familiaris OX=9615 GN=LIMA1 PE=4 SV=2	tr|E2QW54|E2QW54_CANLF	85 kDa	0	49	#DIV/0!	actin
5'-3' exoribonuclease 1 OS=Canis lupus familiaris OX=9615 GN=XRN1 PE=4 SV=1	tr|J9PAD8|J9PAD8_CANLF	197 kDa	0	49	#DIV/0!	ribosome
Switching B cell complex subunit SWAP70 OS=Canis lupus familiaris OX=9615 GN=SWAP70 PE=4 SV=2	tr|F1P9B2|F1P9B2_CANLF	69 kDa	0	49	#DIV/0!	nucleus
Actin, alpha, cardiac muscle 1 OS=Canis lupus familiaris OX=9615 GN=ACTC1 PE=3 SV=1	tr|F2Z4N7|F2Z4N7_CANLF	42 kDa	0	49	#DIV/0!	actin
MET transcriptional regulator MACC1 OS=Canis lupus familiaris OX=9615 GN=MACC1 PE=4 SV=1	tr|F6X7M2|F6X7M2_CANLF	96 kDa	0	46	#DIV/0!
Clathrin interactor 1 OS=Canis lupus familiaris OX=9615 GN=CLINT1 PE=4 SV=2	tr|F1PVV5|F1PVV5_CANLF	70 kDa	0	45	#DIV/0!
Shroom family member 2 OS=Canis lupus familiaris OX=9615 GN=SHROOM2 PE=4 SV=1	tr|J9NXX4|J9NXX4_CANLF	181 kDa	0	45	#DIV/0!
Uncharacterized protein OS=Canis lupus familiaris OX=9615 PE=4 SV=2	tr|F1Q262|F1Q262_CANLF	362 kDa	0	42	#DIV/0!
Signal transducer and activator of transcription OS=Canis lupus familiaris OX=9615 GN=STAT3 PE=3 SV=2	tr|E2RB82|E2RB82_CANLF	88 kDa	0	42	#DIV/0!
Afadin, adherens junction formation factor OS=Canis lupus familiaris OX=9615 GN=AFDN PE=4 SV=1	tr|J9NWX6|J9NWX6_CANLF	201 kDa	0	42	#DIV/0!
KIAA1217 OS=Canis lupus familiaris OX=9615 GN=KIAA1217 PE=4 SV=2	tr|E2RS52|E2RS52_CANLF	204 kDa	0	41	#DIV/0!
Tubulin alpha chain OS=Canis lupus familiaris OX=9615 GN=LOC477570 PE=3 SV=2	tr|F1PE21|F1PE21_CANLF (+1)	50 kDa	0	41	#DIV/0!
PDZ and LIM domain 5 OS=Canis lupus familiaris OX=9615 GN=PDLIM5 PE=4 SV=1	tr|E2RBA8|E2RBA8_CANLF	64 kDa	0	40	#DIV/0!
Spartin OS=Canis lupus familiaris OX=9615 GN=SPART PE=4 SV=1	tr|E2R242|E2R242_CANLF	74 kDa	0	39	#DIV/0!
CRK proto-oncogene, adaptor protein OS=Canis lupus familiaris OX=9615 GN=CRK PE=4 SV=2	tr|E2QWD3|E2QWD3_CANLF	42 kDa	0	39	#DIV/0!
MAGE family member D2 OS=Canis lupus familiaris OX=9615 GN=MAGED2 PE=4 SV=1	tr|E2R3U9|E2R3U9_CANLF	59 kDa	0	39	#DIV/0!
Myb/SANT DNA binding domain containing 2 OS=Canis lupus familiaris OX=9615 GN=MSANTD2 PE=4 SV=1	tr|E2R4X0|E2R4X0_CANLF	61 kDa	0	38	#DIV/0!
Nuclear distribution C, dynein complex regulator OS=Canis lupus familiaris OX=9615 GN=NUDC PE=4 SV=1	tr|F6V5M4|F6V5M4_CANLF	38 kDa	0	38	#DIV/0!
Thyroid hormone receptor associated protein 3 OS=Canis lupus familiaris OX=9615 GN=THRAP3 PE=4 SV=1	tr|E2R7P6|E2R7P6_CANLF	109 kDa	0	37	#DIV/0!
Ataxin 2 like OS=Canis lupus familiaris OX=9615 GN=ATXN2L PE=4 SV=2	tr|F1PRY9|F1PRY9_CANLF (+1)	116 kDa	0	37	#DIV/0!
Histone H2A OS=Canis lupus familiaris OX=9615 GN=LOC611231 PE=3 SV=1	tr|J9P2B7|J9P2B7_CANLF (+1)	14 kDa	0	37	#DIV/0!
EF-hand domain family member D2 OS=Canis lupus familiaris OX=9615 GN=EFHD2 PE=4 SV=2	tr|F1PIV8|F1PIV8_CANLF	16 kDa	0	36	#DIV/0!
Signal transducer and activator of transcription OS=Canis lupus familiaris OX=9615 GN=STAT1 PE=3 SV=2	tr|E2RI87|E2RI87_CANLF (+1)	136 kDa	0	36	#DIV/0!
STE20 like kinase OS=Canis lupus familiaris OX=9615 GN=SLK PE=4 SV=1	tr|E2RFZ4|E2RFZ4_CANLF	144 kDa	0	36	#DIV/0!
ELKS/RAB6-interacting/CAST family member 1 OS=Canis lupus familiaris OX=9615 GN=ERC1 PE=4 SV=1	tr|F6XUT8|F6XUT8_CANLF	128 kDa	0	36	#DIV/0!
Mitogen-activated protein kinase kinase kinase kinase 4 OS=Canis lupus familiaris OX=9615 GN=MAP4K4 PE=4 SV=2	tr|F1PSC1|F1PSC1_CANLF	152 kDa	0	35	#DIV/0!
Dishevelled segment polarity protein 3 OS=Canis lupus familiaris OX=9615 GN=DVL3 PE=4 SV=2	tr|F1PIB1|F1PIB1_CANLF (+1)	79 kDa	0	35	#DIV/0!
Leucine zipper protein 1 OS=Canis lupus familiaris OX=9615 GN=LUZP1 PE=4 SV=1	tr|E2RDB1|E2RDB1_CANLF	120 kDa	0	35	#DIV/0!
Jumonji domain containing 1C OS=Canis lupus familiaris OX=9615 GN=JMJD1C PE=4 SV=2	tr|F1P9N9|F1P9N9_CANLF	284 kDa	0	35	#DIV/0!
Ras association (RalGDS/AF-6) and pleckstrin homology domains 1 OS=Canis lupus familiaris OX=9615 GN=RAPH1 PE=4 SV=1	tr|J9NUZ5|J9NUZ5_CANLF	124 kDa	0	35	#DIV/0!
Activating signal cointegrator 1 complex subunit 3 OS=Canis lupus familiaris OX=9615 GN=ASCC3 PE=4 SV=1	tr|F6Y2F0|F6Y2F0_CANLF	251 kDa	0	35	#DIV/0!
Ubiquitin associated protein 2 like OS=Canis lupus familiaris OX=9615 GN=UBAP2L PE=4 SV=2	tr|E2RRJ3|E2RRJ3_CANLF	114 kDa	0	34	#DIV/0!
DnaJ heat shock protein family (Hsp40) member B1 OS=Canis lupus familiaris OX=9615 GN=DNAJB1 PE=4 SV=1	tr|E2R9D7|E2R9D7_CANLF	38 kDa	0	34	#DIV/0!
KIAA1217 OS=Canis lupus familiaris OX=9615 GN=KIAA1217 PE=4 SV=2	tr|F1PL65|F1PL65_CANLF	165 kDa	0	33	#DIV/0!
CD2 associated protein OS=Canis lupus familiaris OX=9615 GN=CD2AP PE=4 SV=2	tr|F1PUU5|F1PUU5_CANLF	73 kDa	0	32	#DIV/0!
PDZ and LIM domain 1 OS=Canis lupus familiaris OX=9615 GN=PDLIM1 PE=4 SV=1	tr|J9NXY7|J9NXY7_CANLF	30 kDa	0	32	#DIV/0!
BCL2 associated transcription factor 1 OS=Canis lupus familiaris OX=9615 GN=BCLAF1 PE=4 SV=1	tr|F6XCS5|F6XCS5_CANLF	106 kDa	0	32	#DIV/0!
Inhibitor of Bruton tyrosine kinase OS=Canis lupus familiaris OX=9615 GN=IBTK PE=4 SV=2	tr|F1Q1W2|F1Q1W2_CANLF	150 kDa	0	32	#DIV/0!
Septin 7 OS=Canis lupus familiaris OX=9615 GN=SEPT7 PE=3 SV=2	tr|F1Q067|F1Q067_CANLF	45 kDa	0	31	#DIV/0!
Uncharacterized protein OS=Canis lupus familiaris OX=9615 GN=PAICS PE=3 SV=2	tr|F1PPT7|F1PPT7_CANLF	50 kDa	0	31	#DIV/0!
Cordon-bleu WH2 repeat protein like 1 OS=Canis lupus familiaris OX=9615 GN=COBLL1 PE=4 SV=2	tr|F1PS60|F1PS60_CANLF (+1)	120 kDa	0	31	#DIV/0!
Diaphanous related formin 2 OS=Canis lupus familiaris OX=9615 GN=DIAPH2 PE=4 SV=2	tr|F1Q1Q1|F1Q1Q1_CANLF	126 kDa	0	31	#DIV/0!
Double-strand break repair protein OS=Canis lupus familiaris OX=9615 GN=MRE11 PE=3 SV=2	tr|F1PUK4|F1PUK4_CANLF	81 kDa	0	30	#DIV/0!
Septin 2 OS=Canis lupus familiaris OX=9615 GN=SEPT2 PE=3 SV=2	tr|F1PEK5|F1PEK5_CANLF	41 kDa	0	30	#DIV/0!
Apoptotic chromatin condensation inducer 1 OS=Canis lupus familiaris OX=9615 GN=ACIN1 PE=4 SV=1	tr|E2R8C0|E2R8C0_CANLF	152 kDa	0	30	#DIV/0!
ABR, RhoGEF and GTPase activating protein OS=Canis lupus familiaris OX=9615 GN=ABR PE=4 SV=1	tr|F6XXQ6|F6XXQ6_CANLF (+1)	94 kDa	0	30	#DIV/0!
Coatomer subunit gamma OS=Canis lupus familiaris OX=9615 GN=COPG2 PE=3 SV=2	tr|F1PHS7|F1PHS7_CANLF	114 kDa	0	30	#DIV/0!
Dihydropyrimidinase like 3 OS=Canis lupus familiaris OX=9615 GN=DPYSL3 PE=4 SV=2	tr|F1Q3Y2|F1Q3Y2_CANLF	62 kDa	0	29	#DIV/0!
TOR signaling pathway regulator OS=Canis lupus familiaris OX=9615 GN=TIPRL PE=4 SV=1	tr|E2RJV3|E2RJV3_CANLF	31 kDa	0	29	#DIV/0!
Cytoplasmic FMR1-interacting protein OS=Canis lupus familiaris OX=9615 GN=CYFIP1 PE=3 SV=2	tr|F1PDQ4|F1PDQ4_CANLF	146 kDa	0	29	#DIV/0!
Uncharacterized protein OS=Canis lupus familiaris OX=9615 GN=DBNL PE=4 SV=2	tr|H9GW54|H9GW54_CANLF	48 kDa	0	29	#DIV/0!
Protein phosphatase 1 regulatory subunit 10 OS=Canis lupus familiaris OX=9615 GN=PPP1R10 PE=4 SV=1	tr|E2R2K8|E2R2K8_CANLF (+1)	99 kDa	0	29	#DIV/0!
Calpastatin OS=Canis lupus familiaris OX=9615 GN=CAST PE=4 SV=2	tr|E2QXA6|E2QXA6_CANLF	84 kDa	0	28	#DIV/0!
Nudix hydrolase 5 OS=Canis lupus familiaris OX=9615 GN=NUDT5 PE=3 SV=1	tr|E2RAT4|E2RAT4_CANLF	24 kDa	0	28	#DIV/0!
Ubiquitin specific peptidase 15 OS=Canis lupus familiaris OX=9615 GN=USP15 PE=3 SV=2	tr|E2R988|E2R988_CANLF (+1)	112 kDa	0	28	#DIV/0!
Uncharacterized protein OS=Canis lupus familiaris OX=9615 GN=RPL21 PE=4 SV=2	tr|F1PWM2|F1PWM2_CANLF	19 kDa	0	28	#DIV/0!
Serine/threonine-protein phosphatase OS=Canis lupus familiaris OX=9615 GN=CORO1B PE=3 SV=1	tr|L7N0D0|L7N0D0_CANLF	38 kDa	0	27	#DIV/0!
Calpain 13 OS=Canis lupus familiaris OX=9615 GN=CAPN13 PE=3 SV=2	tr|E2QWT7|E2QWT7_CANLF	77 kDa	0	27	#DIV/0!
Cleavage and polyadenylation specific factor 1 OS=Canis lupus familiaris OX=9615 GN=CPSF1 PE=4 SV=1	tr|F1PC28|F1PC28_CANLF	156 kDa	0	27	#DIV/0!
Ladinin 1 OS=Canis lupus familiaris OX=9615 GN=LAD1 PE=4 SV=1	tr|F6XZH6|F6XZH6_CANLF	50 kDa	0	27	#DIV/0!
Dedicator of cytokinesis 7 OS=Canis lupus familiaris OX=9615 GN=DOCK7 PE=3 SV=1	tr|J9NWP4|J9NWP4_CANLF	230 kDa	0	26	#DIV/0!
LIM and SH3 protein 1 OS=Canis lupus familiaris OX=9615 GN=LASP1 PE=4 SV=1	tr|J9P3M1|J9P3M1_CANLF	30 kDa	0	26	#DIV/0!
Anillin actin binding protein OS=Canis lupus familiaris OX=9615 GN=ANLN PE=4 SV=2	tr|F1PZ90|F1PZ90_CANLF	124 kDa	0	26	#DIV/0!
Family with sequence similarity 83 member B OS=Canis lupus familiaris OX=9615 GN=FAM83B PE=4 SV=2	tr|E2RNN3|E2RNN3_CANLF	115 kDa	0	26	#DIV/0!
Myosin IE OS=Canis lupus familiaris OX=9615 GN=MYO1E PE=3 SV=2	tr|F1P7L9|F1P7L9_CANLF	127 kDa	0	26	#DIV/0!
Protein arginine N-methyltransferase OS=Canis lupus familiaris OX=9615 GN=PRMT7 PE=3 SV=2	tr|F1PA95|F1PA95_CANLF	78 kDa	0	26	#DIV/0!
GRB10 interacting GYF protein 2 OS=Canis lupus familiaris OX=9615 GN=GIGYF2 PE=4 SV=1	tr|J9P2G6|J9P2G6_CANLF (+1)	150 kDa	0	26	#DIV/0!
Radixin OS=Canis lupus familiaris OX=9615 GN=RDX PE=4 SV=2	tr|E2RRC6|E2RRC6_CANLF	71 kDa	0	26	#DIV/0!
Centromere protein C OS=Canis lupus familiaris OX=9615 GN=CENPC PE=4 SV=2	tr|F1PXT1|F1PXT1_CANLF	106 kDa	0	25	#DIV/0!
RAN binding protein 3 OS=Canis lupus familiaris OX=9615 GN=RANBP3 PE=4 SV=2	tr|F1PS48|F1PS48_CANLF	60 kDa	0	25	#DIV/0!
Ubiquitin specific peptidase 14 OS=Canis lupus familiaris OX=9615 GN=USP14 PE=3 SV=2	tr|E2RPS0|E2RPS0_CANLF	61 kDa	0	25	#DIV/0!
WW domain containing oxidoreductase OS=Canis lupus familiaris OX=9615 GN=WWOX PE=4 SV=2	tr|E2RQC4|E2RQC4_CANLF	44 kDa	0	25	#DIV/0!
Pleckstrin homology domain containing A1 OS=Canis lupus familiaris OX=9615 GN=PLEKHA1 PE=4 SV=2	tr|E2RMH1|E2RMH1_CANLF	46 kDa	0	25	#DIV/0!
Dihydropyrimidinase like 2 OS=Canis lupus familiaris OX=9615 GN=DPYSL2 PE=4 SV=2	tr|F1P9U4|F1P9U4_CANLF	74 kDa	0	25	#DIV/0!
Serine/threonine-protein phosphatase OS=Canis lupus familiaris OX=9615 GN=PPP1CC PE=3 SV=1	tr|E2QXE0|E2QXE0_CANLF	39 kDa	0	25	#DIV/0!
A-kinase anchoring protein 13 OS=Canis lupus familiaris OX=9615 GN=AKAP13 PE=4 SV=2	tr|F1Q074|F1Q074_CANLF	302 kDa	0	24	#DIV/0!
Tyrosine-protein phosphatase non-receptor type 12 OS=Canis lupus familiaris OX=9615 GN=PTPN12 PE=3 SV=2	tr|F1PZ23|F1PZ23_CANLF	84 kDa	0	24	#DIV/0!
Dolichyl-diphosphooligosaccharide--protein glycosyltransferase subunit STT3B OS=Canis lupus familiaris OX=9615 GN=STT3B PE=1 SV=1	sp|E2RG47|STT3B_CANLF	94 kDa	0	24	#DIV/0!
Activity dependent neuroprotector homeobox OS=Canis lupus familiaris OX=9615 GN=ADNP PE=4 SV=1	tr|E2R0M5|E2R0M5_CANLF	124 kDa	0	24	#DIV/0!
NADPH oxidase activator 1 OS=Canis lupus familiaris OX=9615 GN=NOXA1 PE=4 SV=2	tr|E2QX26|E2QX26_CANLF (+1)	49 kDa	0	24	#DIV/0!
Tankyrase 1 binding protein 1 OS=Canis lupus familiaris OX=9615 GN=TNKS1BP1 PE=4 SV=1	tr|E2R6L1|E2R6L1_CANLF	181 kDa	0	24	#DIV/0!
Bromodomain containing 4 OS=Canis lupus familiaris OX=9615 GN=BRD4 PE=4 SV=2	tr|E2QW92|E2QW92_CANLF	151 kDa	0	24	#DIV/0!
Eukaryotic translation initiation factor 4 gamma 3 OS=Canis lupus familiaris OX=9615 GN=EIF4G3 PE=4 SV=2	tr|E2RH87|E2RH87_CANLF	180 kDa	0	24	#DIV/0!
Rho-associated protein kinase OS=Canis lupus familiaris OX=9615 GN=ROCK1 PE=3 SV=2	tr|F1PU60|F1PU60_CANLF	160 kDa	0	23	#DIV/0!
Nucleoporin 153 OS=Canis lupus familiaris OX=9615 GN=NUP153 PE=4 SV=2	tr|E2RLN2|E2RLN2_CANLF (+1)	154 kDa	0	23	#DIV/0!
Karyopherin subunit beta 1 OS=Canis lupus familiaris OX=9615 GN=KPNB1 PE=4 SV=1	tr|F6X637|F6X637_CANLF	97 kDa	0	23	#DIV/0!
Receptor interacting serine/threonine kinase 1 OS=Canis lupus familiaris OX=9615 GN=RIPK1 PE=4 SV=2	tr|F1PQX4|F1PQX4_CANLF	76 kDa	0	23	#DIV/0!
Tyrosine-protein phosphatase non-receptor type OS=Canis lupus familiaris OX=9615 GN=PTPN11 PE=3 SV=2	tr|F1Q3J6|F1Q3J6_CANLF	68 kDa	0	22	#DIV/0!
Transcription elongation regulator 1 OS=Canis lupus familiaris OX=9615 GN=TCERG1 PE=4 SV=1	tr|J9JHA1|J9JHA1_CANLF (+1)	122 kDa	0	22	#DIV/0!
BRCA1 associated protein OS=Canis lupus familiaris OX=9615 GN=BRAP PE=4 SV=2	tr|F1PGI5|F1PGI5_CANLF	67 kDa	0	22	#DIV/0!
Septin 6 OS=Canis lupus familiaris OX=9615 GN=SEPT6 PE=3 SV=2	tr|F1PM93|F1PM93_CANLF (+1)	50 kDa	0	22	#DIV/0!
Chromodomain-helicase-DNA-binding protein 8 OS=Canis lupus familiaris OX=9615 GN=CHD8 PE=3 SV=2	tr|E2QUS7|E2QUS7_CANLF	291 kDa	0	22	#DIV/0!
SH3 domain containing kinase binding protein 1 OS=Canis lupus familiaris OX=9615 GN=SH3KBP1 PE=4 SV=2	tr|F1P9Q2|F1P9Q2_CANLF	73 kDa	0	21	#DIV/0!
Eukaryotic translation initiation factor 4B OS=Canis lupus familiaris OX=9615 GN=EIF4B PE=4 SV=1	tr|E2RKS4|E2RKS4_CANLF	69 kDa	0	21	#DIV/0!
RNA binding motif protein 26 OS=Canis lupus familiaris OX=9615 GN=RBM26 PE=4 SV=1	tr|J9NRX5|J9NRX5_CANLF	114 kDa	0	21	#DIV/0!
Rho GTPase activating protein 32 OS=Canis lupus familiaris OX=9615 GN=ARHGAP32 PE=4 SV=2	tr|F1PUT9|F1PUT9_CANLF (+1)	230 kDa	0	21	#DIV/0!
MAP7 domain containing 3 OS=Canis lupus familiaris OX=9615 GN=MAP7D3 PE=4 SV=1	tr|J9NVE8|J9NVE8_CANLF	103 kDa	0	21	#DIV/0!
Uncharacterized protein OS=Canis lupus familiaris OX=9615 GN=NANP PE=4 SV=1	tr|J9NS70|J9NS70_CANLF	28 kDa	0	21	#DIV/0!
Ran GTPase activating protein 1 OS=Canis lupus familiaris OX=9615 GN=RANGAP1 PE=4 SV=2	tr|F1PVY6|F1PVY6_CANLF (+1)	68 kDa	0	21	#DIV/0!
Bromodomain adjacent to zinc finger domain 1A OS=Canis lupus familiaris OX=9615 GN=BAZ1A PE=4 SV=1	tr|J9P748|J9P748_CANLF	179 kDa	0	21	#DIV/0!
RAB1B, member RAS oncogene family OS=Canis lupus familiaris OX=9615 GN=RAB1B PE=4 SV=2	tr|F1PVP9|F1PVP9_CANLF	22 kDa	0	21	#DIV/0!
Serine/threonine-protein phosphatase PP1-beta catalytic subunit OS=Canis lupus familiaris OX=9615 GN=PPP1CB PE=2 SV=4	sp|Q8MJ47|PP1B_CANLF (+1)	37 kDa	0	21	#DIV/0!
Cytoplasmic FMR1-interacting protein OS=Canis lupus familiaris OX=9615 GN=CYFIP2 PE=3 SV=2	tr|F1PMM7|F1PMM7_CANLF	152 kDa	0	21	#DIV/0!
Myosin-9 OS=Canis lupus familiaris OX=9615 GN=MYH9 PE=3 SV=2	tr|F1P9J3|F1P9J3_CANLF	226 kDa	3	326	108.667	actin		at lammelipodia
AHNAK nucleoprotein OS=Canis lupus familiaris OX=9615 GN=AHNAK PE=4 SV=1	tr|J9P969|J9P969_CANLF	534 kDa	17	1614	94.9412	nucleus
Ankyrin repeat domain 17 OS=Canis lupus familiaris OX=9615 GN=ANKRD17 PE=4 SV=1	tr|F6XLN1|F6XLN1_CANLF (+1)	275 kDa	3	173	57.6667	nucleus
Cortactin OS=Canis lupus familiaris OX=9615 GN=CTTN PE=4 SV=2	tr|E2RIQ2|E2RIQ2_CANLF	61 kDa	3	146	48.6667	actin
Filamin A OS=Canis lupus familiaris OX=9615 GN=FLNA PE=4 SV=2	tr|F1PWW0|F1PWW0_CANLF	281 kDa	19	869	45.7368	actin
Chaperonin containing TCP1 subunit 8 OS=Canis lupus familiaris OX=9615 GN=CCT8 PE=3 SV=1	tr|E2RQ81|E2RQ81_CANLF	60 kDa	2	79	39.5	cytosol
Fatty acid synthase OS=Canis lupus familiaris OX=9615 GN=FASN PE=4 SV=2	tr|F1Q2F6|F1Q2F6_CANLF	273 kDa	10	284	28.4	cytosol
Filamin B OS=Canis lupus familiaris OX=9615 GN=FLNB PE=4 SV=2	tr|E2R0F2|E2R0F2_CANLF	281 kDa	8	202	25.25	actin
Lysophospholipase II OS=Canis lupus familiaris OX=9615 GN=LYPLA2 PE=4 SV=1	tr|J9PAN4|J9PAN4_CANLF	25 kDa	2	49	24.5	cytosol
Nucleoporin 214 OS=Canis lupus familiaris OX=9615 GN=NUP214 PE=4 SV=2	tr|F1PFL8|F1PFL8_CANLF	213 kDa	2	46	23	nucleus
Family with sequence similarity 83 member H OS=Canis lupus familiaris OX=9615 GN=FAM83H PE=4 SV=1	tr|J9P7P6|J9P7P6_CANLF	125 kDa	2	36	18	cytosol
Myosin VI OS=Canis lupus familiaris OX=9615 GN=MYO6 PE=3 SV=2	tr|E2QUR8|E2QUR8_CANLF	145 kDa	4	57	14.25	actin
DNA topoisomerase 2 OS=Canis lupus familiaris OX=9615 GN=TOP2A PE=3 SV=1	tr|J9PAY8|J9PAY8_CANLF	176 kDa	4	56	14	nucleus
Transgelin OS=Canis lupus familiaris OX=9615 GN=TAGLN2 PE=3 SV=2	tr|F1P6P2|F1P6P2_CANLF	22 kDa	9	114	12.6667	perimembrane
LLP homolog, long-term synaptic facilitation factor OS=Canis lupus familiaris OX=9615 GN=LLPH PE=4 SV=1	tr|J9NYH3|J9NYH3_CANLF	17 kDa	2	25	12.5	perimembrane
ATP-dependent RNA helicase DHX29 OS=Canis lupus familiaris OX=9615 GN=DHX29 PE=3 SV=1	tr|E2RID8|E2RID8_CANLF (+1)	155 kDa	4	47	11.75
Spectrin alpha, non-erythrocytic 1 OS=Canis lupus familiaris OX=9615 GN=SPTAN1 PE=4 SV=1	tr|J9P2H0|J9P2H0_CANLF	282 kDa	12	133	11.0833	perimembrane
Coronin OS=Canis lupus familiaris OX=9615 GN=CORO1C PE=3 SV=2	tr|F1Q1F6|F1Q1F6_CANLF (+1)	53 kDa	8	82	10.25	actin
Capping actin protein of muscle Z-line subunit beta OS=Canis lupus familiaris OX=9615 GN=CAPZB PE=4 SV=2	tr|F1PQS3|F1PQS3_CANLF	41 kDa	4	40	10	actin
