# Supplementary material for: Obscurin a localizes near the cell membrane to modulate stress fiber dynamics and cell migration
Source: J Biol Chem. 2026 Mar 17;302(5):111383. doi: 10.1016/j.jbc.2026.111383 (PMC13100297; doi:10.1016/j.jbc.2026.111383)
Supplement: Supplementary material [file mmc4.xlsx]

## Sheet: Proteins
			Control	Obscn
Identified Proteins (1120)	Accession Number	Molecular Weight	25037 SpC	38335 SpC
DNA topoisomerase I OS=Canis lupus familiaris OX=9615 GN=TOP1 PE=4 SV=2	tr|F1PUE0|F1PUE0_CANLF	91 kDa	2739	1343
Acetyl-CoA carboxylase alpha OS=Canis lupus familiaris OX=9615 GN=ACACA PE=4 SV=2	tr|E2RL01|E2RL01_CANLF	265 kDa	896	1162
Pyruvate carboxylase OS=Canis lupus familiaris OX=9615 GN=PC PE=4 SV=2	tr|F1P6G9|F1P6G9_CANLF	130 kDa	797	534
Kinectin 1 OS=Canis lupus familiaris OX=9615 GN=KTN1 PE=4 SV=2	tr|E2RG27|E2RG27_CANLF	157 kDa	290	964
NOP56 ribonucleoprotein OS=Canis lupus familiaris OX=9615 GN=NOP56 PE=4 SV=1	tr|E2QU53|E2QU53_CANLF	66 kDa	709	528
NOP58 ribonucleoprotein OS=Canis lupus familiaris OX=9615 GN=NOP58 PE=4 SV=2	tr|E2RQV7|E2RQV7_CANLF	61 kDa	870	361
Adaptor related protein complex 3 subunit delta 1 OS=Canis lupus familiaris OX=9615 GN=AP3D1 PE=4 SV=2	tr|E2QXV5|E2QXV5_CANLF	137 kDa	647	576
Plectin OS=Canis lupus familiaris OX=9615 GN=PLEC PE=4 SV=2	tr|F1PHS5|F1PHS5_CANLF	534 kDa	782	421
Uncharacterized protein OS=Canis lupus familiaris OX=9615 GN=DKC1 PE=4 SV=1	tr|F6XRK3|F6XRK3_CANLF	58 kDa	829	326
Treacle ribosome biogenesis factor 1 OS=Canis lupus familiaris OX=9615 GN=TCOF1 PE=4 SV=2	tr|E2R7J9|E2R7J9_CANLF	145 kDa	431	551
DExD-box helicase 21 OS=Canis lupus familiaris OX=9615 GN=DDX21 PE=4 SV=1	tr|F6V8G4|F6V8G4_CANLF	88 kDa	334	627
RB binding protein 6, ubiquitin ligase OS=Canis lupus familiaris OX=9615 GN=RBBP6 PE=4 SV=1	tr|J9P0A5|J9P0A5_CANLF	201 kDa	407	535
Fibrillarin OS=Canis lupus familiaris OX=9615 GN=FBL PE=3 SV=2	tr|F1PQN3|F1PQN3_CANLF	33 kDa	562	270
MYB binding protein 1a OS=Canis lupus familiaris OX=9615 GN=MYBBP1A PE=4 SV=2	tr|F1PKR9|F1PKR9_CANLF	141 kDa	160	585
RNA cytidine acetyltransferase OS=Canis lupus familiaris OX=9615 GN=NAT10 PE=3 SV=1	tr|E2RBB4|E2RBB4_CANLF	116 kDa	249	483
60S ribosomal protein L6 OS=Canis lupus familiaris OX=9615 GN=RPL6 PE=3 SV=1	tr|F1Q424|F1Q424_CANLF	33 kDa	97	616
Uncharacterized protein OS=Canis lupus familiaris OX=9615 GN=LOC488269 PE=3 SV=1	tr|J9P9U7|J9P9U7_CANLF	22 kDa	378	256
Ribosomal L1 domain containing 1 OS=Canis lupus familiaris OX=9615 GN=RSL1D1 PE=4 SV=2	tr|E2R7S5|E2R7S5_CANLF	55 kDa	112	486
RNA helicase OS=Canis lupus familiaris OX=9615 GN=DDX18 PE=3 SV=2	tr|E2RFA3|E2RFA3_CANLF	75 kDa	148	418
Eukaryotic translation initiation factor 5B OS=Canis lupus familiaris OX=9615 GN=EIF5B PE=4 SV=1	tr|J9P504|J9P504_CANLF	139 kDa	90	476
Vimentin OS=Canis lupus familiaris OX=9615 GN=VIM PE=3 SV=1	tr|F1PLS4|F1PLS4_CANLF	54 kDa	182	367
THO complex 2 OS=Canis lupus familiaris OX=9615 GN=THOC2 PE=4 SV=1	tr|J9PB31|J9PB31_CANLF	183 kDa	94	460
Uncharacterized protein OS=Canis lupus familiaris OX=9615 GN=LOC100856765 PE=4 SV=1	tr|J9JHV8|J9JHV8_CANLF	47 kDa	87	412
Lysine rich nucleolar protein 1 OS=Canis lupus familiaris OX=9615 GN=KNOP1 PE=4 SV=2	tr|E2RL30|E2RL30_CANLF	51 kDa	190	252
Uncharacterized protein OS=Canis lupus familiaris OX=9615 GN=RPL3 PE=3 SV=1	tr|F1PLN2|F1PLN2_CANLF	46 kDa	154	287
DEAD-box helicase 24 OS=Canis lupus familiaris OX=9615 GN=DDX24 PE=4 SV=2	tr|E2RIC4|E2RIC4_CANLF	92 kDa	98	341
Pre-mRNA processing factor 4B OS=Canis lupus familiaris OX=9615 GN=PRPF4B PE=4 SV=2	tr|E2RAT5|E2RAT5_CANLF	121 kDa	126	315
Propionyl-CoA carboxylase subunit alpha OS=Canis lupus familiaris OX=9615 GN=PCCA PE=4 SV=2	tr|E2R518|E2R518_CANLF	81 kDa	99	338
Uncharacterized protein OS=Canis lupus familiaris OX=9615 GN=RPS27A PE=4 SV=2	tr|F1PEZ4|F1PEZ4_CANLF	18 kDa	266	170
Keratin 19 OS=Canis lupus familiaris OX=9615 GN=KRT19 PE=3 SV=1	tr|F1Q0N9|F1Q0N9_CANLF	44 kDa	204	227
Programmed cell death 11 OS=Canis lupus familiaris OX=9615 GN=PDCD11 PE=4 SV=2	tr|F1PLK8|F1PLK8_CANLF	209 kDa	249	164
G protein nucleolar 3 OS=Canis lupus familiaris OX=9615 GN=GNL3 PE=4 SV=1	tr|F6UTB0|F6UTB0_CANLF	62 kDa	119	277
Uncharacterized protein OS=Canis lupus familiaris OX=9615 PE=3 SV=2	tr|F1PW98|F1PW98_CANLF	55 kDa	199	200
Ribosome-binding protein 1 OS=Canis lupus familiaris OX=9615 GN=RRBP1 PE=2 SV=1	sp|Q28298|RRBP1_CANLF	165 kDa	98	276
HEAT repeat containing 1 OS=Canis lupus familiaris OX=9615 GN=HEATR1 PE=4 SV=1	tr|E2R476|E2R476_CANLF	243 kDa	203	166
Ribosomal protein L23a OS=Canis lupus familiaris OX=9615 GN=RPL23A PE=3 SV=1	tr|E2QZG2|E2QZG2_CANLF (+1)	18 kDa	153	213
La ribonucleoprotein domain family member 7 OS=Canis lupus familiaris OX=9615 GN=LARP7 PE=4 SV=1	tr|E2QW27|E2QW27_CANLF	67 kDa	160	195
Uncharacterized protein OS=Canis lupus familiaris OX=9615 GN=SON PE=4 SV=2	tr|E2RRP5|E2RRP5_CANLF (+1)	264 kDa	139	202
Uncharacterized protein OS=Canis lupus familiaris OX=9615 GN=RPL14 PE=4 SV=2	tr|F1PF85|F1PF85_CANLF	23 kDa	65	258
Ribosomal protein L7a OS=Canis lupus familiaris OX=9615 GN=RPL7A PE=4 SV=2	tr|F2Z4P2|F2Z4P2_CANLF	30 kDa	115	196
ATP binding cassette subfamily F member 1 OS=Canis lupus familiaris OX=9615 GN=ABCF1 PE=4 SV=2	tr|E2R3F9|E2R3F9_CANLF (+1)	96 kDa	35	278
Propionyl-CoA carboxylase subunit beta OS=Canis lupus familiaris OX=9615 GN=PCCB PE=4 SV=2	tr|F1PTU4|F1PTU4_CANLF	60 kDa	100	212
Ly1 antibody reactive OS=Canis lupus familiaris OX=9615 GN=LYAR PE=4 SV=2	tr|E2RHX1|E2RHX1_CANLF	43 kDa	85	225
DNA-directed RNA polymerase subunit OS=Canis lupus familiaris OX=9615 GN=POLR1A PE=3 SV=1	tr|J9P5G4|J9P5G4_CANLF	194 kDa	89	208
Ribosomal protein L37 OS=Canis lupus familiaris OX=9615 GN=RPL37 PE=3 SV=1	tr|E2RR77|E2RR77_CANLF	11 kDa	198	97
Transcription termination factor 1 OS=Canis lupus familiaris OX=9615 GN=TTF1 PE=4 SV=1	tr|F6V1J0|F6V1J0_CANLF	103 kDa	80	209
DNA topoisomerase 2 OS=Canis lupus familiaris OX=9615 GN=TOP2A PE=3 SV=1	tr|J9PAY8|J9PAY8_CANLF	176 kDa	4	284
NOP2 nucleolar protein OS=Canis lupus familiaris OX=9615 GN=NOP2 PE=3 SV=2	tr|E2RCH6|E2RCH6_CANLF	91 kDa	87	199
Glyceraldehyde-3-phosphate dehydrogenase OS=Canis lupus familiaris OX=9615 GN=GAPDH PE=3 SV=2	tr|F1PTZ9|F1PTZ9_CANLF	35 kDa	126	159
60S ribosomal protein L36a OS=Canis lupus familiaris OX=9615 GN=Rpl36a PE=1 SV=1	sp|D0VWQ4|RL36A_CANLF	12 kDa	151	130
Desmoplakin OS=Canis lupus familiaris OX=9615 GN=DSP PE=4 SV=2	tr|E2RNG4|E2RNG4_CANLF	332 kDa	236	42
Methylcrotonoyl-CoA carboxylase 1 OS=Canis lupus familiaris OX=9615 GN=MCCC1 PE=4 SV=1	tr|F6XFZ9|F6XFZ9_CANLF	80 kDa	72	216
THO complex 5 OS=Canis lupus familiaris OX=9615 GN=THOC5 PE=4 SV=1	tr|F6UWX1|F6UWX1_CANLF	79 kDa	23	231
40S ribosomal protein S8 OS=Canis lupus familiaris OX=9615 GN=RPS8 PE=3 SV=1	tr|E2RFR0|E2RFR0_CANLF	24 kDa	143	108
Actin gamma 1 OS=Canis lupus familiaris OX=9615 GN=ACTG1 PE=3 SV=2	tr|F1PQL8|F1PQL8_CANLF	41 kDa	168	88
Uncharacterized protein OS=Canis lupus familiaris OX=9615 PE=3 SV=2	tr|E2RRD2|E2RRD2_CANLF	23 kDa	400	277
Coatomer subunit alpha OS=Canis lupus familiaris OX=9615 GN=COPA PE=4 SV=2	tr|F1PU93|F1PU93_CANLF	137 kDa	28	212
Heat shock protein family A (Hsp70) member 8 OS=Canis lupus familiaris OX=9615 GN=HSPA8 PE=3 SV=1	tr|E2R0T6|E2R0T6_CANLF	71 kDa	106	127
Histone H4 OS=Canis lupus familiaris OX=9615 GN=LOC111093990 PE=3 SV=1	tr|F2Z4N2|F2Z4N2_CANLF (+2)	11 kDa	73	159
Tubulin alpha chain OS=Canis lupus familiaris OX=9615 GN=TUBA1B PE=3 SV=1	tr|L7N0B2|L7N0B2_CANLF	50 kDa	86	138
Tubulin beta chain OS=Canis lupus familiaris OX=9615 GN=TUBB2A PE=3 SV=2	tr|F1PQ68|F1PQ68_CANLF	50 kDa	95	124
Ribosomal protein L35a OS=Canis lupus familiaris OX=9615 GN=RPL35A PE=3 SV=1	tr|E2QYD8|E2QYD8_CANLF	13 kDa	54	162
Histone H2B OS=Canis lupus familiaris OX=9615 GN=LOC106558265 PE=3 SV=1	tr|H9GWB1|H9GWB1_CANLF (+5)	14 kDa	85	129
Heterogeneous nuclear ribonucleoprotein U OS=Canis lupus familiaris OX=9615 GN=HNRNPU PE=4 SV=2	tr|F1Q3W0|F1Q3W0_CANLF	86 kDa	116	95
40S ribosomal protein S6 OS=Canis lupus familiaris OX=9615 GN=RPS6 PE=3 SV=1	tr|E2RP05|E2RP05_CANLF	29 kDa	76	130
40S ribosomal protein S3 OS=Canis lupus familiaris OX=9615 GN=RPS3 PE=1 SV=1	sp|E2RH47|RS3_CANLF	27 kDa	82	119
60S ribosomal protein L15 OS=Canis lupus familiaris OX=9615 GN=RPL15 PE=1 SV=1	sp|E2QXF3|RL15_CANLF	24 kDa	62	132
Uncharacterized protein OS=Canis lupus familiaris OX=9615 GN=RPL7 PE=4 SV=2	tr|F1Q0Z2|F1Q0Z2_CANLF	29 kDa	64	132
Metadherin OS=Canis lupus familiaris OX=9615 GN=MTDH PE=4 SV=2	tr|F1PKY9|F1PKY9_CANLF	67 kDa	17	178
THO complex 1 OS=Canis lupus familiaris OX=9615 GN=THOC1 PE=4 SV=2	tr|E2RNV0|E2RNV0_CANLF	76 kDa	12	180
40S ribosomal protein S24 OS=Canis lupus familiaris OX=9615 GN=RPS24 PE=3 SV=2	tr|E2QWF8|E2QWF8_CANLF (+4)	15 kDa	95	94
Nucleolar GTP-binding protein 1 OS=Canis lupus familiaris OX=9615 GN=GTPBP4 PE=3 SV=2	tr|F1PJY9|F1PJY9_CANLF	68 kDa	59	118
Histone H3 OS=Canis lupus familiaris OX=9615 GN=LOC111093988 PE=3 SV=1	tr|J9PB22|J9PB22_CANLF	15 kDa	58	121
Uncharacterized protein OS=Canis lupus familiaris OX=9615 GN=SNU13 PE=4 SV=2	tr|E2RRM7|E2RRM7_CANLF	14 kDa	139	40
Signal recognition particle subunit SRP72 OS=Canis lupus familiaris OX=9615 GN=SRP72 PE=1 SV=3	sp|P33731|SRP72_CANLF	74 kDa	37	137
Poly [ADP-ribose] polymerase OS=Canis lupus familiaris OX=9615 GN=PARP1 PE=4 SV=1	tr|J9NXE3|J9NXE3_CANLF	108 kDa	131	41
NHP2 ribonucleoprotein OS=Canis lupus familiaris OX=9615 GN=NHP2 PE=4 SV=1	tr|E2QYZ9|E2QYZ9_CANLF	17 kDa	131	36
Solute carrier family 25 member 5 OS=Canis lupus familiaris OX=9615 GN=SLC25A5 PE=3 SV=2	tr|F1PRL5|F1PRL5_CANLF	33 kDa	72	96
WD repeat-containing protein 46 OS=Canis lupus familiaris OX=9615 GN=WDR46 PE=3 SV=1	sp|Q5TJE7|WDR46_CANLF	69 kDa	48	123
pre-rRNA processing protein FTSJ3 OS=Canis lupus familiaris OX=9615 GN=FTSJ3 PE=3 SV=2	tr|E2RHC4|E2RHC4_CANLF	95 kDa	45	118
NOP10 ribonucleoprotein OS=Canis lupus familiaris OX=9615 GN=NOP10 PE=4 SV=1	tr|J9NXX9|J9NXX9_CANLF	8 kDa	138	31
EBNA1 binding protein 2 OS=Canis lupus familiaris OX=9615 GN=EBNA1BP2 PE=4 SV=1	tr|E2QVV3|E2QVV3_CANLF	35 kDa	34	130
WD repeat domain 36 OS=Canis lupus familiaris OX=9615 GN=WDR36 PE=4 SV=2	tr|F1PNT8|F1PNT8_CANLF	99 kDa	99	61
60S ribosomal protein L18a OS=Canis lupus familiaris OX=9615 GN=RPL18A PE=3 SV=1	tr|E2RL34|E2RL34_CANLF	21 kDa	47	112
WD repeat domain 3 OS=Canis lupus familiaris OX=9615 GN=WDR3 PE=4 SV=1	tr|J9P8Y5|J9P8Y5_CANLF	106 kDa	85	71
Ribosomal protein S9 OS=Canis lupus familiaris OX=9615 GN=RPS9 PE=3 SV=1	tr|E2R8R8|E2R8R8_CANLF	23 kDa	66	91
40S ribosomal protein S11 OS=Canis lupus familiaris OX=9615 GN=RPS11 PE=3 SV=1	tr|F2Z4N5|F2Z4N5_CANLF	18 kDa	80	77
Nucleolar GTP-binding protein 2 OS=Canis lupus familiaris OX=9615 GN=GNL2 PE=3 SV=2	tr|F1PYL5|F1PYL5_CANLF	83 kDa	35	123
Uncharacterized protein OS=Canis lupus familiaris OX=9615 GN=RPL26 PE=3 SV=2	tr|E2QUE7|E2QUE7_CANLF	17 kDa	94	62
WD repeat domain 75 OS=Canis lupus familiaris OX=9615 GN=WDR75 PE=4 SV=2	tr|E2RFM0|E2RFM0_CANLF	95 kDa	132	18
Polyadenylate-binding protein OS=Canis lupus familiaris OX=9615 GN=PABPC1 PE=3 SV=1	tr|J9P326|J9P326_CANLF	71 kDa	148	0
Actinin alpha 4 OS=Canis lupus familiaris OX=9615 GN=ACTN4 PE=4 SV=1	tr|E2R5T9|E2R5T9_CANLF	105 kDa	146	2
Chromodomain helicase DNA binding protein 4 OS=Canis lupus familiaris OX=9615 GN=CHD4 PE=4 SV=2	tr|E2RHA0|E2RHA0_CANLF (+1)	218 kDa	18	131
DNA-directed RNA polymerase subunit beta OS=Canis lupus familiaris OX=9615 GN=POLR1B PE=3 SV=2	tr|E2REX8|E2REX8_CANLF	129 kDa	57	89
Chromodomain helicase DNA binding protein 7 OS=Canis lupus familiaris OX=9615 GN=CHD7 PE=4 SV=2	tr|F1PWD8|F1PWD8_CANLF	335 kDa	18	127
40S ribosomal protein S3a OS=Canis lupus familiaris OX=9615 GN=RPS3A PE=3 SV=1	tr|F2Z4Q5|F2Z4Q5_CANLF	30 kDa	69	77
Glutamyl-prolyl-tRNA synthetase OS=Canis lupus familiaris OX=9615 GN=EPRS PE=3 SV=1	tr|E2QUR2|E2QUR2_CANLF	170 kDa	26	121
UTP20, small subunit processome component OS=Canis lupus familiaris OX=9615 GN=UTP20 PE=4 SV=2	tr|E2RH41|E2RH41_CANLF	319 kDa	25	118
60S ribosomal protein L13a OS=Canis lupus familiaris OX=9615 GN=RPL13A PE=3 SV=1	tr|F1PI16|F1PI16_CANLF	24 kDa	48	96
TATA-box binding protein associated factor 3 OS=Canis lupus familiaris OX=9615 GN=TAF3 PE=4 SV=2	tr|F1PI56|F1PI56_CANLF	104 kDa	88	51
WD repeat domain 43 OS=Canis lupus familiaris OX=9615 GN=WDR43 PE=4 SV=2	tr|F1P7R7|F1P7R7_CANLF	76 kDa	103	37
BRX1, biogenesis of ribosomes OS=Canis lupus familiaris OX=9615 GN=BRIX1 PE=4 SV=1	tr|E2QZ99|E2QZ99_CANLF	40 kDa	35	102
Uncharacterized protein OS=Canis lupus familiaris OX=9615 GN=RPS2 PE=3 SV=2	tr|E2QWY6|E2QWY6_CANLF	31 kDa	55	84
Uncharacterized protein OS=Canis lupus familiaris OX=9615 GN=KRT86 PE=3 SV=2	tr|F1PRB0|F1PRB0_CANLF	51 kDa	92	101
Chromosome 14 C1orf35 homolog OS=Canis lupus familiaris OX=9615 GN=C14H1orf35 PE=4 SV=2	tr|F1PTE7|F1PTE7_CANLF	24 kDa	84	52
Nucleolar and coiled-body phosphoprotein 1 OS=Canis lupus familiaris OX=9615 GN=NOLC1 PE=4 SV=2	tr|E2RBD1|E2RBD1_CANLF	75 kDa	94	38
Dynein cytoplasmic 1 heavy chain 1 OS=Canis lupus familiaris OX=9615 GN=DYNC1H1 PE=4 SV=2	tr|F1PGY9|F1PGY9_CANLF	532 kDa	65	68
Nucleolar protein 11 OS=Canis lupus familiaris OX=9615 GN=NOL11 PE=4 SV=1	tr|E2R2J0|E2R2J0_CANLF	81 kDa	89	44
Transducin beta like 3 OS=Canis lupus familiaris OX=9615 GN=TBL3 PE=4 SV=2	tr|F1Q065|F1Q065_CANLF	89 kDa	93	43
URB1 ribosome biogenesis 1 homolog OS=Canis lupus familiaris OX=9615 GN=URB1 PE=4 SV=2	tr|F1Q419|F1Q419_CANLF	255 kDa	82	54
Histone cluster 1 H1 family member c OS=Canis lupus familiaris OX=9615 GN=HIST1H1C PE=3 SV=2	tr|F1PX67|F1PX67_CANLF	21 kDa	377	271
Uncharacterized protein OS=Canis lupus familiaris OX=9615 GN=PWP2 PE=4 SV=2	tr|E2QZG9|E2QZG9_CANLF	102 kDa	77	52
Methylcrotonoyl-CoA carboxylase 2 OS=Canis lupus familiaris OX=9615 GN=MCCC2 PE=4 SV=2	tr|E2QWC9|E2QWC9_CANLF	62 kDa	42	85
TATA-box binding protein associated factor 5 OS=Canis lupus familiaris OX=9615 GN=TAF5 PE=4 SV=1	tr|E2RE41|E2RE41_CANLF	87 kDa	54	78
Round spermatid basic protein 1 like OS=Canis lupus familiaris OX=9615 GN=RSBN1L PE=4 SV=2	tr|E2RPF1|E2RPF1_CANLF	72 kDa	27	98
40S ribosomal protein S4 OS=Canis lupus familiaris OX=9615 GN=RPS4X PE=3 SV=1	tr|F2Z4Q1|F2Z4Q1_CANLF	30 kDa	70	57
SWI/SNF related, matrix associated, actin dependent regulator of chromatin, subfamily a, member 5 OS=Canis lupus familiaris OX=9615 GN=SMARCA5 PE=3 SV=1	tr|E2QWV0|E2QWV0_CANLF	122 kDa	37	89
Ribosomal protein L24 OS=Canis lupus familiaris OX=9615 GN=RPL24 PE=4 SV=2	tr|F1PGD7|F1PGD7_CANLF	18 kDa	68	58
PAK1 interacting protein 1 OS=Canis lupus familiaris OX=9615 GN=PAK1IP1 PE=4 SV=1	tr|E2RDQ1|E2RDQ1_CANLF (+1)	44 kDa	68	57
Proteasome 26S subunit, non-ATPase 3 OS=Canis lupus familiaris OX=9615 GN=PSMD3 PE=4 SV=2	tr|E2QUY7|E2QUY7_CANLF	61 kDa	36	87
Uncharacterized protein OS=Canis lupus familiaris OX=9615 GN=SLC25A3 PE=3 SV=2	tr|F1PXY4|F1PXY4_CANLF	40 kDa	45	71
Lamin A/C OS=Canis lupus familiaris OX=9615 GN=LMNA PE=3 SV=1	tr|F1PBJ3|F1PBJ3_CANLF (+1)	74 kDa	53	67
Uncharacterized protein OS=Canis lupus familiaris OX=9615 GN=EIF4A1 PE=3 SV=2	tr|F1P895|F1P895_CANLF (+1)	46 kDa	46	73
DEAD-box helicase 3 X-linked OS=Canis lupus familiaris OX=9615 GN=DDX3X PE=3 SV=2	tr|E2RRQ7|E2RRQ7_CANLF (+1)	78 kDa	25	92
Nucleolar protein interacting with the FHA domain of MKI67 OS=Canis lupus familiaris OX=9615 GN=NIFK PE=4 SV=1	tr|J9NXM6|J9NXM6_CANLF	34 kDa	32	85
60S ribosomal protein L32 OS=Canis lupus familiaris OX=9615 GN=RPL32 PE=1 SV=1	sp|E2RKA8|RL32_CANLF	16 kDa	57	59
UTP18, small subunit processome component OS=Canis lupus familiaris OX=9615 GN=UTP18 PE=4 SV=2	tr|E2RBW9|E2RBW9_CANLF	62 kDa	80	32
Polybromo 1 OS=Canis lupus familiaris OX=9615 GN=PBRM1 PE=4 SV=2	tr|E2RRL7|E2RRL7_CANLF	193 kDa	14	97
ATP synthase subunit alpha OS=Canis lupus familiaris OX=9615 GN=ATP5F1A PE=3 SV=1	tr|E2RNG2|E2RNG2_CANLF	60 kDa	48	64
Ribosomal protein L5 OS=Canis lupus familiaris OX=9615 GN=RPL5 PE=3 SV=2	tr|F1P7B0|F1P7B0_CANLF	34 kDa	43	70
UTP15, small subunit processome component OS=Canis lupus familiaris OX=9615 GN=UTP15 PE=4 SV=1	tr|F6XII0|F6XII0_CANLF	58 kDa	80	28
Ribosomal protein S23 OS=Canis lupus familiaris OX=9615 GN=RPS23 PE=3 SV=1	tr|J9NZX6|J9NZX6_CANLF	16 kDa	52	56
Serine/threonine-protein kinase RIO1 OS=Canis lupus familiaris OX=9615 GN=RIOK1 PE=3 SV=2	tr|E2RP92|E2RP92_CANLF	66 kDa	30	78
Ribosome biogenesis regulatory protein OS=Canis lupus familiaris OX=9615 GN=RRS1 PE=3 SV=2	tr|F1PRD1|F1PRD1_CANLF	41 kDa	27	82
Coatomer subunit beta' OS=Canis lupus familiaris OX=9615 GN=COPB2 PE=3 SV=1	tr|E2R667|E2R667_CANLF	102 kDa	13	93
Uncharacterized protein OS=Canis lupus familiaris OX=9615 PE=3 SV=2	tr|E2REU6|E2REU6_CANLF	50 kDa	47	71
Nucleolin OS=Canis lupus familiaris OX=9615 GN=NCL PE=4 SV=2	tr|F1Q0B0|F1Q0B0_CANLF	77 kDa	87	17
RNA polymerase I subunit E OS=Canis lupus familiaris OX=9615 GN=POLR1E PE=4 SV=2	tr|F1PJ44|F1PJ44_CANLF	47 kDa	24	80
SWI/SNF related, matrix associated, actin dependent regulator of chromatin, subfamily a, member 4 OS=Canis lupus familiaris OX=9615 GN=SMARCA4 PE=4 SV=2	tr|E2RJ89|E2RJ89_CANLF	181 kDa	19	83
RNA helicase OS=Canis lupus familiaris OX=9615 GN=DDX10 PE=3 SV=2	tr|E2RC35|E2RC35_CANLF	100 kDa	83	20
Heterogeneous nuclear ribonucleoprotein R OS=Canis lupus familiaris OX=9615 GN=HNRNPR PE=4 SV=2	tr|E2RE36|E2RE36_CANLF	71 kDa	104	0
H/ACA ribonucleoprotein complex subunit OS=Canis lupus familiaris OX=9615 GN=GAR1 PE=3 SV=1	tr|F6XGZ6|F6XGZ6_CANLF	28 kDa	73	27
TATA-box binding protein associated factor 6 OS=Canis lupus familiaris OX=9615 GN=TAF6 PE=4 SV=2	tr|E2RFB9|E2RFB9_CANLF	75 kDa	48	55
GTP-binding nuclear protein Ran OS=Canis lupus familiaris OX=9615 GN=RAN PE=1 SV=3	sp|P62825|RAN_CANLF	24 kDa	47	55
Ribosomal RNA processing 9, U3 small nucleolar RNA binding protein OS=Canis lupus familiaris OX=9615 GN=RRP9 PE=4 SV=1	tr|J9P9J3|J9P9J3_CANLF	55 kDa	77	23
PDS5 cohesin associated factor B OS=Canis lupus familiaris OX=9615 GN=PDS5B PE=4 SV=2	tr|F1Q0Z0|F1Q0Z0_CANLF	165 kDa	20	81
Core histone macro-H2A OS=Canis lupus familiaris OX=9615 GN=H2AFY PE=4 SV=1	tr|E2RCZ7|E2RCZ7_CANLF	40 kDa	18	78
Heterogeneous nuclear ribonucleoprotein M OS=Canis lupus familiaris OX=9615 GN=HNRNPM PE=4 SV=2	tr|E2RMR3|E2RMR3_CANLF	79 kDa	68	30
DNA-directed RNA polymerase subunit OS=Canis lupus familiaris OX=9615 GN=POLR2A PE=3 SV=2	tr|F1PGS0|F1PGS0_CANLF (+1)	217 kDa	0	99
Uncharacterized protein OS=Canis lupus familiaris OX=9615 GN=RPL27A PE=3 SV=1	tr|E2RI34|E2RI34_CANLF	17 kDa	64	33
Protein arginine N-methyltransferase 5 OS=Canis lupus familiaris OX=9615 GN=PRMT5 PE=3 SV=1	tr|E2R9J8|E2R9J8_CANLF	73 kDa	26	72
Uncharacterized protein OS=Canis lupus familiaris OX=9615 GN=UTP4 PE=4 SV=2	tr|E2RPQ7|E2RPQ7_CANLF	57 kDa	76	20
Heterochromatin protein 1 binding protein 3 OS=Canis lupus familiaris OX=9615 GN=HP1BP3 PE=4 SV=1	tr|E2RDF9|E2RDF9_CANLF	61 kDa	31	64
Ribosomal protein L28 OS=Canis lupus familiaris OX=9615 GN=RPL28 PE=4 SV=1	tr|E2R0A6|E2R0A6_CANLF	16 kDa	39	56
UTP23, small subunit processome component OS=Canis lupus familiaris OX=9615 GN=UTP23 PE=4 SV=1	tr|E2QRV0|E2QRV0_CANLF	28 kDa	37	56
Elongation factor 1-alpha OS=Canis lupus familiaris OX=9615 GN=EEF1A1 PE=3 SV=1	tr|F2Z4P4|F2Z4P4_CANLF	50 kDa	46	45
Nucleolar complex protein 3 homolog OS=Canis lupus familiaris OX=9615 GN=NOC3L PE=3 SV=1	tr|E2QZX4|E2QZX4_CANLF	93 kDa	21	68
Insulin like growth factor 2 mRNA binding protein 1 OS=Canis lupus familiaris OX=9615 GN=IGF2BP1 PE=4 SV=2	tr|E2RTC5|E2RTC5_CANLF	63 kDa	65	24
THO complex 7 OS=Canis lupus familiaris OX=9615 GN=THOC7 PE=4 SV=1	tr|F6XEL1|F6XEL1_CANLF	23 kDa	20	71
AP-3 complex subunit beta OS=Canis lupus familiaris OX=9615 GN=AP3B1 PE=3 SV=2	tr|F1PVY2|F1PVY2_CANLF	121 kDa	17	74
SRSF protein kinase 1 OS=Canis lupus familiaris OX=9615 GN=SRPK1 PE=4 SV=2	tr|E2RL63|E2RL63_CANLF	102 kDa	10	80
Ribosomal protein L8 OS=Canis lupus familiaris OX=9615 GN=RPL8 PE=3 SV=1	tr|E2RIA8|E2RIA8_CANLF	28 kDa	46	43
Importin subunit alpha OS=Canis lupus familiaris OX=9615 GN=KPNA1 PE=3 SV=2	tr|F1PFK6|F1PFK6_CANLF	60 kDa	60	27
Nucleoporin 205 OS=Canis lupus familiaris OX=9615 GN=NUP205 PE=4 SV=1	tr|J9P7I1|J9P7I1_CANLF	228 kDa	11	77
Pre-mRNA processing factor 8 OS=Canis lupus familiaris OX=9615 GN=PRPF8 PE=4 SV=2	tr|E2R4X9|E2R4X9_CANLF	274 kDa	75	11
Uncharacterized protein OS=Canis lupus familiaris OX=9615 GN=RPL39 PE=3 SV=1	tr|J9NZS7|J9NZS7_CANLF	6 kDa	45	21
Uncharacterized protein OS=Canis lupus familiaris OX=9615 GN=HSP90AB1 PE=3 SV=2	tr|E2RLS3|E2RLS3_CANLF	83 kDa	35	46
Uncharacterized protein OS=Canis lupus familiaris OX=9615 PE=3 SV=1	tr|J9P5U8|J9P5U8_CANLF	21 kDa	46	38
Lysine--tRNA ligase OS=Canis lupus familiaris OX=9615 GN=KARS PE=3 SV=1	tr|E2RSP4|E2RSP4_CANLF	72 kDa	20	65
Ribosomal protein L18 OS=Canis lupus familiaris OX=9615 GN=RPL18 PE=1 SV=2	sp|D0VWQ3|RL18_CANLF	22 kDa	31	47
THO complex 3 OS=Canis lupus familiaris OX=9615 GN=THOC3 PE=4 SV=1	tr|E2RC43|E2RC43_CANLF	39 kDa	9	74
60S ribosomal protein L13 OS=Canis lupus familiaris OX=9615 GN=RPL13 PE=3 SV=1	tr|E2R4F5|E2R4F5_CANLF	24 kDa	48	34
THO complex 6 OS=Canis lupus familiaris OX=9615 GN=THOC6 PE=4 SV=2	tr|E2R8P6|E2R8P6_CANLF	38 kDa	9	72
RNA binding motif protein 28 OS=Canis lupus familiaris OX=9615 GN=RBM28 PE=4 SV=1	tr|E2RIB8|E2RIB8_CANLF	85 kDa	75	4
Ribosomal protein L11 OS=Canis lupus familiaris OX=9615 GN=RPL11 PE=3 SV=2	tr|E2R9G7|E2R9G7_CANLF	20 kDa	46	36
BMS1, ribosome biogenesis factor OS=Canis lupus familiaris OX=9615 GN=BMS1 PE=4 SV=2	tr|F1PKN2|F1PKN2_CANLF	147 kDa	48	32
Pumilio RNA binding family member 3 OS=Canis lupus familiaris OX=9615 GN=PUM3 PE=4 SV=2	tr|E2RBF2|E2RBF2_CANLF	74 kDa	61	18
GCN1, eIF2 alpha kinase activator homolog OS=Canis lupus familiaris OX=9615 GN=GCN1 PE=4 SV=1	tr|J9NXV2|J9NXV2_CANLF	293 kDa	21	60
UPF1, RNA helicase and ATPase OS=Canis lupus familiaris OX=9615 GN=UPF1 PE=4 SV=2	tr|E2RL81|E2RL81_CANLF	124 kDa	81	0
Uncharacterized protein OS=Canis lupus familiaris OX=9615 PE=3 SV=2	tr|F2Z4N1|F2Z4N1_CANLF	18 kDa	48	31
Ribosome production factor 2 homolog OS=Canis lupus familiaris OX=9615 GN=RPF2 PE=4 SV=1	tr|E2RRK1|E2RRK1_CANLF	36 kDa	28	51
Plakophilin 2 OS=Canis lupus familiaris OX=9615 GN=PKP2 PE=4 SV=1	tr|E2RHY0|E2RHY0_CANLF	93 kDa	50	29
Junction plakoglobin OS=Canis lupus familiaris OX=9615 GN=JUP PE=4 SV=1	tr|A0A140T8E6|A0A140T8E6_CANLF	82 kDa	49	27
TATA-box binding protein associated factor 4 OS=Canis lupus familiaris OX=9615 GN=TAF4 PE=4 SV=2	tr|F1PV33|F1PV33_CANLF	70 kDa	37	41
Uncharacterized protein OS=Canis lupus familiaris OX=9615 GN=RPS15A PE=3 SV=1	tr|J9P798|J9P798_CANLF	15 kDa	47	30
Uncharacterized protein OS=Canis lupus familiaris OX=9615 PE=4 SV=1	tr|J9NXT7|J9NXT7_CANLF	19 kDa	37	41
Histone H2A OS=Canis lupus familiaris OX=9615 GN=H2AFX PE=3 SV=1	tr|E2RNB0|E2RNB0_CANLF	15 kDa	28	46
60S ribosomal protein L23 OS=Canis lupus familiaris OX=9615 GN=RPL23 PE=3 SV=1	tr|F2Z4P3|F2Z4P3_CANLF (+1)	15 kDa	49	27
40S ribosomal protein S30 OS=Canis lupus familiaris OX=9615 GN=FAU PE=3 SV=1	tr|E2RC86|E2RC86_CANLF	14 kDa	57	15
Hydroxysteroid 17-beta dehydrogenase 12 OS=Canis lupus familiaris OX=9615 GN=HSD17B12 PE=3 SV=1	tr|E2RJ79|E2RJ79_CANLF	34 kDa	33	43
Ribosome assembly factor mrt4 OS=Canis lupus familiaris OX=9615 GN=MRTO4 PE=3 SV=1	tr|E2RG17|E2RG17_CANLF	28 kDa	53	23
Ribosomal protein OS=Canis lupus familiaris OX=9615 GN=RPL10A PE=3 SV=2	tr|E2R9V0|E2R9V0_CANLF	25 kDa	42	32
ESF1 nucleolar pre-rRNA processing protein homolog OS=Canis lupus familiaris OX=9615 GN=ESF1 PE=4 SV=2	tr|E2REW3|E2REW3_CANLF	99 kDa	77	0
RNA binding motif protein 19 OS=Canis lupus familiaris OX=9615 GN=RBM19 PE=4 SV=2	tr|E2RRF5|E2RRF5_CANLF	108 kDa	68	6
60S ribosomal protein L19 OS=Canis lupus familiaris OX=9615 GN=RPL19 PE=1 SV=1	sp|D0VWQ5|RL19_CANLF (+1)	23 kDa	40	32
DEAH-box helicase 37 OS=Canis lupus familiaris OX=9615 GN=DHX37 PE=4 SV=1	tr|E2RHZ3|E2RHZ3_CANLF	129 kDa	27	47
SREK1 interacting protein 1 OS=Canis lupus familiaris OX=9615 GN=SREK1IP1 PE=4 SV=2	tr|F1PRF2|F1PRF2_CANLF	18 kDa	61	10
Ribosomal protein L10 like OS=Canis lupus familiaris OX=9615 GN=RPL10L PE=4 SV=1	tr|J9PBD3|J9PBD3_CANLF	25 kDa	37	33
Heterogeneous nuclear ribonucleoprotein H1 OS=Canis lupus familiaris OX=9615 GN=HNRNPH1 PE=4 SV=2	tr|E2R8D6|E2R8D6_CANLF	48 kDa	43	28
Aspartyl-tRNA synthetase OS=Canis lupus familiaris OX=9615 GN=DARS PE=3 SV=1	tr|E2RNQ8|E2RNQ8_CANLF	57 kDa	22	54
Ribosomal protein L9 OS=Canis lupus familiaris OX=9615 GN=RPL9 PE=4 SV=1	tr|E2R149|E2R149_CANLF	22 kDa	21	50
ATP binding cassette subfamily D member 3 OS=Canis lupus familiaris OX=9615 GN=ABCD3 PE=4 SV=2	tr|F1P843|F1P843_CANLF (+1)	74 kDa	27	43
Ribosomal protein S16 OS=Canis lupus familiaris OX=9615 GN=RPS16 PE=3 SV=2	tr|F1PKR6|F1PKR6_CANLF	18 kDa	38	29
SWI/SNF related, matrix associated, actin dependent regulator of chromatin subfamily c member 1 OS=Canis lupus familiaris OX=9615 GN=SMARCC1 PE=4 SV=1	tr|E2REF0|E2REF0_CANLF	123 kDa	14	55
Pescadillo homolog OS=Canis lupus familiaris OX=9615 GN=PES1 PE=3 SV=2	tr|E2RGA2|E2RGA2_CANLF	68 kDa	31	37
NOC2 like nucleolar associated transcriptional repressor OS=Canis lupus familiaris OX=9615 GN=NOC2L PE=4 SV=2	tr|E2R3P0|E2R3P0_CANLF	87 kDa	22	44
Prohibitin 2 OS=Canis lupus familiaris OX=9615 GN=PHB2 PE=4 SV=2	tr|E2RGN6|E2RGN6_CANLF	33 kDa	25	42
DEAD-box helicase 27 OS=Canis lupus familiaris OX=9615 GN=DDX27 PE=3 SV=2	tr|F1Q073|F1Q073_CANLF (+1)	87 kDa	33	30
Uncharacterized protein OS=Canis lupus familiaris OX=9615 GN=HNRNPC PE=4 SV=2	tr|E2RLQ4|E2RLQ4_CANLF	37 kDa	39	27
UTP6, small subunit processome component OS=Canis lupus familiaris OX=9615 GN=UTP6 PE=4 SV=1	tr|E2RMS8|E2RMS8_CANLF	71 kDa	58	8
60S ribosomal protein L29 OS=Canis lupus familiaris OX=9615 PE=3 SV=1	tr|J9NVV9|J9NVV9_CANLF	18 kDa	15	42
Uncharacterized protein OS=Canis lupus familiaris OX=9615 GN=RPL31 PE=4 SV=1	tr|E2R8G3|E2R8G3_CANLF (+2)	14 kDa	44	20
Pyruvate kinase OS=Canis lupus familiaris OX=9615 GN=PKM PE=3 SV=2	tr|F1PHR2|F1PHR2_CANLF	60 kDa	7	57
CCAAT enhancer binding protein zeta OS=Canis lupus familiaris OX=9615 GN=CEBPZ PE=4 SV=2	tr|F1Q0S9|F1Q0S9_CANLF	121 kDa	30	34
Adaptor related protein complex 2 subunit mu 1 OS=Canis lupus familiaris OX=9615 GN=AP2M1 PE=3 SV=1	tr|F1PQ79|F1PQ79_CANLF	50 kDa	23	41
Family with sequence similarity 111 member B OS=Canis lupus familiaris OX=9615 GN=FAM111B PE=4 SV=1	tr|J9P3W6|J9P3W6_CANLF	94 kDa	0	63
Ribosomal RNA processing 12 homolog OS=Canis lupus familiaris OX=9615 GN=RRP12 PE=4 SV=1	tr|E2RT79|E2RT79_CANLF	144 kDa	45	16
T-complex 1 OS=Canis lupus familiaris OX=9615 GN=TCP1 PE=3 SV=1	tr|E2R0L9|E2R0L9_CANLF	60 kDa	11	50
Coilin OS=Canis lupus familiaris OX=9615 GN=COIL PE=4 SV=1	tr|E2RKJ9|E2RKJ9_CANLF	63 kDa	55	3
Lamin B receptor OS=Canis lupus familiaris OX=9615 GN=LBR PE=4 SV=1	tr|E2QV27|E2QV27_CANLF	71 kDa	10	46
DNA replication licensing factor MCM7 OS=Canis lupus familiaris OX=9615 GN=MCM7 PE=3 SV=1	tr|E2RNU4|E2RNU4_CANLF	81 kDa	20	39
Programmed cell death 6 interacting protein OS=Canis lupus familiaris OX=9615 GN=PDCD6IP PE=4 SV=2	tr|F1PFG6|F1PFG6_CANLF	96 kDa	34	25
Uncharacterized protein OS=Canis lupus familiaris OX=9615 GN=ZCCHC17 PE=4 SV=1	tr|F6XYB1|F6XYB1_CANLF	28 kDa	42	14
Tubulin beta chain OS=Canis lupus familiaris OX=9615 GN=TUBB4B PE=3 SV=1	tr|L7N0I7|L7N0I7_CANLF	50 kDa	99	131
60S ribosomal protein L27 OS=Canis lupus familiaris OX=9615 GN=RPL27 PE=3 SV=1	tr|F2Z4N3|F2Z4N3_CANLF	16 kDa	36	20
Eukaryotic translation initiation factor 6 OS=Canis lupus familiaris OX=9615 GN=EIF6 PE=3 SV=2	tr|E2R1S5|E2R1S5_CANLF	26 kDa	25	30
40S ribosomal protein S7 OS=Canis lupus familiaris OX=9615 GN=RPS7 PE=3 SV=2	tr|E2R8A8|E2R8A8_CANLF	21 kDa	34	22
Transportin 3 OS=Canis lupus familiaris OX=9615 GN=TNPO3 PE=4 SV=2	tr|E2REK5|E2REK5_CANLF	104 kDa	14	39
Myosin IC OS=Canis lupus familiaris OX=9615 GN=MYO1C PE=3 SV=2	tr|F1Q147|F1Q147_CANLF (+1)	122 kDa	8	45
Receptor for activated C kinase 1 OS=Canis lupus familiaris OX=9615 GN=RACK1 PE=4 SV=2	tr|F1PLR0|F1PLR0_CANLF	35 kDa	18	37
Solute carrier family 25 member 6 OS=Canis lupus familiaris OX=9615 GN=SLC25A6 PE=3 SV=2	tr|F1Q1J6|F1Q1J6_CANLF	30 kDa	53	81
Elongation factor Tu OS=Canis lupus familiaris OX=9615 GN=TUFM PE=3 SV=1	tr|E2RSU3|E2RSU3_CANLF	49 kDa	27	25
Polyadenylate-binding protein OS=Canis lupus familiaris OX=9615 GN=PABPC4 PE=3 SV=1	tr|E2R9I0|E2R9I0_CANLF	69 kDa	98	0
Histone cluster 1 H1 family member a OS=Canis lupus familiaris OX=9615 GN=HIST1H1A PE=3 SV=1	tr|E2RR73|E2RR73_CANLF	22 kDa	114	109
Wnt family member 10B OS=Canis lupus familiaris OX=9615 GN=WNT10B PE=3 SV=1	tr|E2RSF6|E2RSF6_CANLF	21 kDa	15	39
Coatomer subunit beta OS=Canis lupus familiaris OX=9615 GN=COPB1 PE=4 SV=2	tr|E2R9A2|E2R9A2_CANLF	107 kDa	25	28
Sjogren syndrome antigen B OS=Canis lupus familiaris OX=9615 GN=SSB PE=4 SV=2	tr|E2RH09|E2RH09_CANLF	47 kDa	48	6
Coatomer subunit gamma OS=Canis lupus familiaris OX=9615 GN=COPG1 PE=3 SV=2	tr|E2RPG9|E2RPG9_CANLF	98 kDa	23	28
Trans-2,3-enoyl-CoA reductase OS=Canis lupus familiaris OX=9615 GN=TECR PE=4 SV=2	tr|F1PZL2|F1PZL2_CANLF	40 kDa	19	34
DEAD-box helicase 47 OS=Canis lupus familiaris OX=9615 GN=DDX47 PE=3 SV=2	tr|E2RN03|E2RN03_CANLF	54 kDa	21	32
Cofilin 1 OS=Canis lupus familiaris OX=9615 GN=CFL1 PE=3 SV=2	tr|F1PQN5|F1PQN5_CANLF	19 kDa	44	8
Nucleolar protein 10 OS=Canis lupus familiaris OX=9615 GN=NOL10 PE=4 SV=1	tr|E2R1X1|E2R1X1_CANLF	80 kDa	41	9
Gem nuclear organelle associated protein 5 OS=Canis lupus familiaris OX=9615 GN=GEMIN5 PE=4 SV=2	tr|E2RIE8|E2RIE8_CANLF (+1)	168 kDa	12	36
KRR1 small subunit processome component OS=Canis lupus familiaris OX=9615 GN=LOC475405 PE=3 SV=2	tr|E2R869|E2R869_CANLF	44 kDa	47	4
Histone H2A OS=Canis lupus familiaris OX=9615 PE=3 SV=2	tr|F1PFZ6|F1PFZ6_CANLF (+3)	14 kDa	41	50
AT-rich interaction domain 2 OS=Canis lupus familiaris OX=9615 GN=ARID2 PE=4 SV=1	tr|E2RFL8|E2RFL8_CANLF	197 kDa	4	47
Cullin associated and neddylation dissociated 1 OS=Canis lupus familiaris OX=9615 GN=CAND1 PE=4 SV=1	tr|F1P624|F1P624_CANLF	134 kDa	14	37
Importin subunit alpha OS=Canis lupus familiaris OX=9615 GN=KPNA2 PE=3 SV=1	tr|E2R6L9|E2R6L9_CANLF	58 kDa	32	15
RNA polymerase II subunit E OS=Canis lupus familiaris OX=9615 GN=POLR2E PE=3 SV=1	tr|F6X571|F6X571_CANLF	25 kDa	21	28
Coatomer subunit delta OS=Canis lupus familiaris OX=9615 GN=ARCN1 PE=3 SV=2	tr|F1PRT4|F1PRT4_CANLF	57 kDa	25	22
Splicing factor 3b subunit 3 OS=Canis lupus familiaris OX=9615 GN=SF3B3 PE=4 SV=2	tr|E2RR33|E2RR33_CANLF	136 kDa	30	19
Abnormal spindle-like microcephaly-associated protein homolog OS=Canis lupus familiaris OX=9615 GN=ASPM PE=2 SV=2	sp|P62286|ASPM_CANLF	408 kDa	0	45
Ribosomal protein L35 OS=Canis lupus familiaris OX=9615 GN=RPL35 PE=3 SV=2	tr|E2RPE5|E2RPE5_CANLF	15 kDa	22	26
Annexin A2 OS=Canis lupus familiaris OX=9615 GN=ANXA2 PE=1 SV=1	sp|Q6TEQ7|ANXA2_CANLF	39 kDa	20	25
WD repeat containing antisense to TP53 OS=Canis lupus familiaris OX=9615 GN=WRAP53 PE=4 SV=1	tr|E2QTU8|E2QTU8_CANLF	56 kDa	39	7
DNA topoisomerase 2 OS=Canis lupus familiaris OX=9615 GN=TOP2B PE=3 SV=2	tr|F1PRA7|F1PRA7_CANLF	181 kDa	5	100
Uncharacterized protein OS=Canis lupus familiaris OX=9615 PE=4 SV=2	tr|E2RLB4|E2RLB4_CANLF	37 kDa	10	39
IQ motif containing GTPase activating protein 1 OS=Canis lupus familiaris OX=9615 GN=IQGAP1 PE=4 SV=2	tr|F1PJ65|F1PJ65_CANLF	189 kDa	21	21
DEAD-box helicase 56 OS=Canis lupus familiaris OX=9615 GN=DDX56 PE=4 SV=1	tr|J9NSI3|J9NSI3_CANLF	51 kDa	39	8
DDB1 and CUL4 associated factor 13 OS=Canis lupus familiaris OX=9615 GN=DCAF13 PE=4 SV=2	tr|F1P9T8|F1P9T8_CANLF	51 kDa	42	6
ATP-dependent RNA helicase DDX54 OS=Canis lupus familiaris OX=9615 GN=DDX54 PE=3 SV=1	tr|F6UKZ0|F6UKZ0_CANLF	64 kDa	14	31
Sarcoplasmic/endoplasmic reticulum calcium ATPase 2 OS=Canis lupus familiaris OX=9615 GN=ATP2A2 PE=2 SV=1	sp|O46674|AT2A2_CANLF	110 kDa	18	29
Ubiquitin protein ligase E3 component n-recognin 4 OS=Canis lupus familiaris OX=9615 GN=UBR4 PE=4 SV=1	tr|E2RF02|E2RF02_CANLF	573 kDa	23	24
DExD-box helicase 39A OS=Canis lupus familiaris OX=9615 GN=DDX39A PE=4 SV=1	tr|E2QY95|E2QY95_CANLF	49 kDa	28	17
Deoxynucleotidyltransferase terminal interacting protein 2 OS=Canis lupus familiaris OX=9615 GN=DNTTIP2 PE=4 SV=2	tr|E2RR69|E2RR69_CANLF	90 kDa	46	2
Arginyl-tRNA synthetase OS=Canis lupus familiaris OX=9615 GN=RARS PE=3 SV=1	tr|E2QRR5|E2QRR5_CANLF	76 kDa	12	34
Ribosome biogenesis protein BOP1 OS=Canis lupus familiaris OX=9615 GN=BOP1 PE=3 SV=2	tr|F1PDV9|F1PDV9_CANLF	80 kDa	36	7
Surfeit 4 OS=Canis lupus familiaris OX=9615 GN=SURF4 PE=4 SV=2	tr|F1PBS6|F1PBS6_CANLF	29 kDa	8	36
CD3e molecule associated protein OS=Canis lupus familiaris OX=9615 GN=CD3EAP PE=4 SV=2	tr|F1PPC4|F1PPC4_CANLF	61 kDa	4	44
Caveolin-1 OS=Canis lupus familiaris OX=9615 GN=CAV1 PE=1 SV=1	sp|P33724|CAV1_CANLF	21 kDa	26	19
Carbamoyl-phosphate synthetase 2, aspartate transcarbamylase, and dihydroorotase OS=Canis lupus familiaris OX=9615 GN=CAD PE=3 SV=2	tr|E2RAV2|E2RAV2_CANLF	244 kDa	29	16
Complement C1q binding protein OS=Canis lupus familiaris OX=9615 GN=C1QBP PE=4 SV=2	tr|F1PR95|F1PR95_CANLF	30 kDa	7	37
Prohibitin OS=Canis lupus familiaris OX=9615 GN=PHB PE=4 SV=1	tr|F1PAR8|F1PAR8_CANLF	30 kDa	20	24
RNA binding motif protein X-linked OS=Canis lupus familiaris OX=9615 GN=RBMX PE=4 SV=2	tr|E2R068|E2R068_CANLF	42 kDa	39	6
Uncharacterized protein OS=Canis lupus familiaris OX=9615 GN=P2RY11 PE=3 SV=2	tr|E2RGE3|E2RGE3_CANLF	63 kDa	34	10
Ubiquitin specific peptidase 42 OS=Canis lupus familiaris OX=9615 GN=USP42 PE=3 SV=2	tr|E2RHU7|E2RHU7_CANLF	147 kDa	14	26
KRI1 homolog OS=Canis lupus familiaris OX=9615 GN=KRI1 PE=4 SV=1	tr|J9NXZ8|J9NXZ8_CANLF	83 kDa	41	0
U3 small nucleolar ribonucleoprotein protein MPP10 OS=Canis lupus familiaris OX=9615 GN=MPHOSPH10 PE=3 SV=1	tr|E2RF17|E2RF17_CANLF	78 kDa	40	0
U3 small nucleolar RNA-associated protein 11 OS=Canis lupus familiaris OX=9615 GN=UTP11 PE=3 SV=1	tr|E2QY01|E2QY01_CANLF	31 kDa	43	0
Eukaryotic translation initiation factor 2 subunit gamma OS=Canis lupus familiaris OX=9615 GN=EIF2S3 PE=4 SV=1	tr|E2RMK6|E2RMK6_CANLF	51 kDa	21	22
Bromodomain adjacent to zinc finger domain 1A OS=Canis lupus familiaris OX=9615 GN=BAZ1A PE=4 SV=1	tr|J9P748|J9P748_CANLF	179 kDa	0	45
RNA polymerase I and III subunit C OS=Canis lupus familiaris OX=9615 GN=POLR1C PE=4 SV=1	tr|E2RH57|E2RH57_CANLF	39 kDa	14	27
DEAD-box helicase 5 OS=Canis lupus familiaris OX=9615 GN=DDX5 PE=3 SV=2	tr|F1PEA6|F1PEA6_CANLF	76 kDa	19	26
Uncharacterized protein OS=Canis lupus familiaris OX=9615 GN=USP9X PE=3 SV=2	tr|E2RBU9|E2RBU9_CANLF	190 kDa	14	29
Transmembrane protein 43 OS=Canis lupus familiaris OX=9615 GN=TMEM43 PE=4 SV=1	tr|J9PA19|J9PA19_CANLF	45 kDa	20	22
NOP14 nucleolar protein OS=Canis lupus familiaris OX=9615 GN=NOP14 PE=4 SV=2	tr|F1PI93|F1PI93_CANLF	98 kDa	41	0
Uncharacterized protein OS=Canis lupus familiaris OX=9615 GN=RPL29 PE=4 SV=2	tr|E2RHF5|E2RHF5_CANLF	27 kDa	7	40
Ribosomal RNA processing 8 OS=Canis lupus familiaris OX=9615 GN=RRP8 PE=4 SV=2	tr|E2QUX8|E2QUX8_CANLF	72 kDa	4	37
Eukaryotic translation initiation factor 4A3 OS=Canis lupus familiaris OX=9615 GN=EIF4A3 PE=3 SV=1	tr|E2RDZ4|E2RDZ4_CANLF	47 kDa	28	25
Nucleolar protein 7 OS=Canis lupus familiaris OX=9615 GN=NOL7 PE=4 SV=2	tr|E2RGF9|E2RGF9_CANLF	30 kDa	33	3
DNA-directed RNA polymerase subunit beta OS=Canis lupus familiaris OX=9615 GN=POLR2B PE=3 SV=2	tr|E2RNN5|E2RNN5_CANLF	134 kDa	0	43
Uncharacterized protein OS=Canis lupus familiaris OX=9615 GN=NPM1 PE=4 SV=2	tr|E2RTB1|E2RTB1_CANLF	33 kDa	23	18
Gem nuclear organelle associated protein 4 OS=Canis lupus familiaris OX=9615 GN=GEMIN4 PE=4 SV=2	tr|F1PFG3|F1PFG3_CANLF	135 kDa	17	23
Splicing factor 3b subunit 1 OS=Canis lupus familiaris OX=9615 GN=SF3B1 PE=4 SV=2	tr|F1PKF6|F1PKF6_CANLF	146 kDa	26	12
Inositol 1,4,5-trisphosphate receptor type 3 OS=Canis lupus familiaris OX=9615 GN=ITPR3 PE=4 SV=2	tr|E2RMC0|E2RMC0_CANLF	304 kDa	6	34
Heat shock protein family A (Hsp70) member 5 OS=Canis lupus familiaris OX=9615 GN=HSPA5 PE=3 SV=2	tr|F1PIC7|F1PIC7_CANLF	72 kDa	39	8
Midasin OS=Canis lupus familiaris OX=9615 GN=MDN1 PE=3 SV=2	tr|E2R4N3|E2R4N3_CANLF (+1)	632 kDa	0	39
Dihydrolipoamide acetyltransferase component of pyruvate dehydrogenase complex OS=Canis lupus familiaris OX=9615 GN=DBT PE=3 SV=1	tr|E2RQG4|E2RQG4_CANLF	53 kDa	0	41
Protein transport protein Sec61 subunit alpha isoform 1 OS=Canis lupus familiaris OX=9615 GN=SEC61A1 PE=1 SV=3	sp|P38377|S61A1_CANLF (+2)	52 kDa	12	27
Cyclin dependent kinase 1 OS=Canis lupus familiaris OX=9615 GN=CDK1 PE=3 SV=1	tr|E2RGJ9|E2RGJ9_CANLF	34 kDa	14	25
LLP homolog, long-term synaptic facilitation factor OS=Canis lupus familiaris OX=9615 GN=LLPH PE=4 SV=1	tr|J9NYH3|J9NYH3_CANLF	17 kDa	2	36
Round spermatid basic protein 1 OS=Canis lupus familiaris OX=9615 GN=RSBN1 PE=4 SV=1	tr|E2RAZ3|E2RAZ3_CANLF (+1)	90 kDa	14	33
Mitochondrial calcium uniporter OS=Canis lupus familiaris OX=9615 GN=MCU PE=4 SV=2	tr|E2RAW0|E2RAW0_CANLF (+2)	40 kDa	14	26
DExD-box helicase 50 OS=Canis lupus familiaris OX=9615 GN=DDX50 PE=4 SV=1	tr|E2QTT0|E2QTT0_CANLF	83 kDa	42	12
DEAD-box helicase 19A OS=Canis lupus familiaris OX=9615 GN=DDX19A PE=4 SV=1	tr|E2RR50|E2RR50_CANLF	54 kDa	17	21
Signal recognition particle subunit SRP68 OS=Canis lupus familiaris OX=9615 GN=SRP68 PE=1 SV=1	sp|Q00004|SRP68_CANLF	70 kDa	15	23
Uncharacterized protein OS=Canis lupus familiaris OX=9615 PE=4 SV=2	tr|E2RNY7|E2RNY7_CANLF	19 kDa	18	19
TATA-box binding protein associated factor 9 OS=Canis lupus familiaris OX=9615 GN=TAF9 PE=4 SV=2	tr|E2R911|E2R911_CANLF	29 kDa	23	14
7-dehydrocholesterol reductase OS=Canis lupus familiaris OX=9615 GN=DHCR7 PE=4 SV=1	tr|E2RNQ5|E2RNQ5_CANLF	54 kDa	13	25
Zinc finger protein 800 OS=Canis lupus familiaris OX=9615 GN=ZNF800 PE=4 SV=1	tr|E2RDI3|E2RDI3_CANLF	75 kDa	17	21
Transmembrane protein 33 OS=Canis lupus familiaris OX=9615 GN=TMEM33 PE=4 SV=1	tr|E2RMY0|E2RMY0_CANLF	28 kDa	16	21
Uncharacterized protein OS=Canis lupus familiaris OX=9615 GN=RPL7L1 PE=4 SV=1	tr|E2RDJ1|E2RDJ1_CANLF	29 kDa	26	10
Nucleolar protein 8 OS=Canis lupus familiaris OX=9615 GN=NOL8 PE=4 SV=2	tr|E2RNN2|E2RNN2_CANLF	127 kDa	31	3
Uncharacterized protein OS=Canis lupus familiaris OX=9615 GN=NSA2 PE=4 SV=2	tr|E2R4T2|E2R4T2_CANLF	30 kDa	21	18
Eukaryotic translation initiation factor 2B subunit delta OS=Canis lupus familiaris OX=9615 GN=EIF2B4 PE=3 SV=2	tr|F1PAD0|F1PAD0_CANLF	58 kDa	6	30
Chromodomain helicase DNA binding protein 1 OS=Canis lupus familiaris OX=9615 GN=CHD1 PE=4 SV=1	tr|E2QUI5|E2QUI5_CANLF (+1)	197 kDa	0	34
Transforming growth factor beta regulator 4 OS=Canis lupus familiaris OX=9615 GN=TBRG4 PE=4 SV=2	tr|H9GW76|H9GW76_CANLF	71 kDa	13	22
Poly(rC) binding protein 1 OS=Canis lupus familiaris OX=9615 GN=PCBP1 PE=4 SV=1	tr|J9P7Y9|J9P7Y9_CANLF	37 kDa	15	19
ATP synthase subunit beta OS=Canis lupus familiaris OX=9615 GN=ATP5F1B PE=2 SV=1	tr|F1PDB4|F1PDB4_CANLF	56 kDa	18	18
Synaptotagmin binding cytoplasmic RNA interacting protein OS=Canis lupus familiaris OX=9615 GN=SYNCRIP PE=4 SV=1	tr|F6XIK8|F6XIK8_CANLF	63 kDa	59	0
AP complex subunit beta OS=Canis lupus familiaris OX=9615 GN=AP2B1 PE=3 SV=2	tr|E2RIV1|E2RIV1_CANLF	106 kDa	27	9
DEAD-box helicase 20 OS=Canis lupus familiaris OX=9615 GN=DDX20 PE=4 SV=2	tr|F1PXG6|F1PXG6_CANLF (+1)	92 kDa	15	20
Metastasis associated 1 family member 2 OS=Canis lupus familiaris OX=9615 GN=MTA2 PE=4 SV=1	tr|E2R655|E2R655_CANLF	75 kDa	10	24
Uncharacterized protein OS=Canis lupus familiaris OX=9615 GN=SLC25A10 PE=3 SV=1	tr|F6XRN5|F6XRN5_CANLF	48 kDa	13	21
Solute carrier family 16 member 1 OS=Canis lupus familiaris OX=9615 GN=SLC16A1 PE=4 SV=1	tr|F1PCQ3|F1PCQ3_CANLF	54 kDa	5	27
40S ribosomal protein S27 OS=Canis lupus familiaris OX=9615 GN=RPS27 PE=3 SV=1	tr|E2RLE2|E2RLE2_CANLF (+1)	9 kDa	23	10
Methionyl-tRNA synthetase OS=Canis lupus familiaris OX=9615 GN=MARS PE=3 SV=1	tr|F6XD28|F6XD28_CANLF	101 kDa	6	27
Chromodomain helicase DNA binding protein 6 OS=Canis lupus familiaris OX=9615 GN=CHD6 PE=4 SV=2	tr|F1PTH3|F1PTH3_CANLF (+1)	305 kDa	34	13
IMP4, U3 small nucleolar ribonucleoprotein OS=Canis lupus familiaris OX=9615 GN=IMP4 PE=4 SV=1	tr|J9P3X4|J9P3X4_CANLF	34 kDa	29	5
Mov10 RISC complex RNA helicase OS=Canis lupus familiaris OX=9615 GN=MOV10 PE=4 SV=2	tr|F1P7T4|F1P7T4_CANLF	114 kDa	33	0
Uncharacterized protein OS=Canis lupus familiaris OX=9615 PE=4 SV=1	tr|J9NYB5|J9NYB5_CANLF	15 kDa	27	5
Pre-mRNA processing factor 6 OS=Canis lupus familiaris OX=9615 GN=PRPF6 PE=4 SV=2	tr|E2RPW8|E2RPW8_CANLF	107 kDa	12	19
Delta-1-pyrroline-5-carboxylate synthase OS=Canis lupus familiaris OX=9615 GN=ALDH18A1 PE=3 SV=1	tr|E2QYZ0|E2QYZ0_CANLF (+1)	87 kDa	21	11
Ribosomal RNA processing 1 OS=Canis lupus familiaris OX=9615 GN=RRP1 PE=4 SV=1	tr|J9NWY3|J9NWY3_CANLF	52 kDa	25	7
Atlastin GTPase 3 OS=Canis lupus familiaris OX=9615 GN=ATL3 PE=4 SV=2	tr|F1PU09|F1PU09_CANLF	59 kDa	15	17
Ribosome biogenesis protein WDR12 OS=Canis lupus familiaris OX=9615 GN=WDR12 PE=3 SV=2	tr|E2RNA4|E2RNA4_CANLF	48 kDa	23	10
Treacle ribosome biogenesis factor 1 OS=Canis lupus familiaris OX=9615 GN=TCOF1 PE=4 SV=2	tr|E2RF81|E2RF81_CANLF	44 kDa	62	101
PCI domain containing 2 OS=Canis lupus familiaris OX=9615 GN=PCID2 PE=4 SV=2	tr|E2R7M4|E2R7M4_CANLF	46 kDa	11	21
Replication protein A subunit OS=Canis lupus familiaris OX=9615 GN=RPA1 PE=3 SV=1	tr|E2R436|E2R436_CANLF	68 kDa	0	31
SRSF protein kinase 2 OS=Canis lupus familiaris OX=9615 GN=SRPK2 PE=4 SV=2	tr|F1PR36|F1PR36_CANLF (+1)	77 kDa	8	46
ER lumen protein-retaining receptor OS=Canis lupus familiaris OX=9615 GN=KDELR2 PE=3 SV=1	tr|E2QXL5|E2QXL5_CANLF	24 kDa	9	14
Uncharacterized protein OS=Canis lupus familiaris OX=9615 GN=YBX1 PE=4 SV=2	tr|E2R1A0|E2R1A0_CANLF	40 kDa	19	10
60S ribosomal protein L12 OS=Canis lupus familiaris OX=9615 GN=RPL12 PE=1 SV=1	sp|E2RR58|RL12_CANLF	18 kDa	28	0
Ribosomal L24 domain containing 1 OS=Canis lupus familiaris OX=9615 GN=RSL24D1 PE=3 SV=1	tr|E2QUH4|E2QUH4_CANLF	20 kDa	21	7
Heterogeneous nuclear ribonucleoprotein F OS=Canis lupus familiaris OX=9615 GN=HNRNPF PE=4 SV=1	tr|E2RB90|E2RB90_CANLF	46 kDa	33	9
DExH-box helicase 9 OS=Canis lupus familiaris OX=9615 GN=DHX9 PE=4 SV=1	tr|E2RNT3|E2RNT3_CANLF	141 kDa	22	7
Uncharacterized protein OS=Canis lupus familiaris OX=9615 GN=LOC100688104 PE=4 SV=1	tr|J9P1B4|J9P1B4_CANLF	13 kDa	54	48
Non-POU domain containing octamer binding OS=Canis lupus familiaris OX=9615 GN=NONO PE=4 SV=2	tr|F1PTP3|F1PTP3_CANLF (+1)	54 kDa	14	14
Small nuclear ribonucleoprotein-associated protein OS=Canis lupus familiaris OX=9615 GN=SNRPB PE=3 SV=2	tr|E2R1C4|E2R1C4_CANLF	24 kDa	23	0
ADP ribosylation factor 4 OS=Canis lupus familiaris OX=9615 GN=ARF4 PE=3 SV=1	tr|J9P5N6|J9P5N6_CANLF	21 kDa	16	32
Ribosomal protein S5 OS=Canis lupus familiaris OX=9615 GN=RPS5 PE=3 SV=1	tr|E2RIQ8|E2RIQ8_CANLF	23 kDa	21	7
Nicotinamide phosphoribosyltransferase OS=Canis lupus familiaris OX=9615 GN=NAMPT PE=3 SV=1	tr|F1P6K2|F1P6K2_CANLF (+1)	56 kDa	12	18
IMP3, U3 small nucleolar ribonucleoprotein OS=Canis lupus familiaris OX=9615 GN=IMP3 PE=4 SV=2	tr|E2RL19|E2RL19_CANLF	26 kDa	29	0
Acyl-CoA thioesterase 9 OS=Canis lupus familiaris OX=9615 GN=ACOT9 PE=4 SV=1	tr|J9P4C1|J9P4C1_CANLF	53 kDa	17	12
RNA terminal phosphate cyclase like 1 OS=Canis lupus familiaris OX=9615 GN=RCL1 PE=4 SV=1	tr|E2RAG1|E2RAG1_CANLF	41 kDa	17	10
Dynein light chain OS=Canis lupus familiaris OX=9615 GN=DYNLL1 PE=3 SV=1	tr|E2RK00|E2RK00_CANLF	10 kDa	22	6
Keratin 15 OS=Canis lupus familiaris OX=9615 GN=KRT15 PE=3 SV=2	tr|E2R8Q7|E2R8Q7_CANLF (+1)	49 kDa	19	24
40S ribosomal protein S26 OS=Canis lupus familiaris OX=9615 GN=RPS26 PE=3 SV=1	tr|J9P4R8|J9P4R8_CANLF	14 kDa	19	7
Titin OS=Canis lupus familiaris OX=9615 GN=TTN PE=4 SV=2	tr|F1PV45|F1PV45_CANLF	3907 kDa	0	9
EH domain containing 1 OS=Canis lupus familiaris OX=9615 GN=EHD1 PE=3 SV=2	tr|F1PSK6|F1PSK6_CANLF	53 kDa	13	10
SWI/SNF related, matrix associated, actin dependent regulator of chromatin subfamily c member 2 OS=Canis lupus familiaris OX=9615 GN=SMARCC2 PE=4 SV=2	tr|F1PVA9|F1PVA9_CANLF	120 kDa	11	36
Stomatin OS=Canis lupus familiaris OX=9615 GN=STOM PE=4 SV=2	tr|F1PFS1|F1PFS1_CANLF	26 kDa	10	17
Insulin like growth factor 2 mRNA binding protein 3 OS=Canis lupus familiaris OX=9615 GN=IGF2BP3 PE=4 SV=1	tr|J9P8W9|J9P8W9_CANLF	64 kDa	30	7
AT-hook containing transcription factor 1 OS=Canis lupus familiaris OX=9615 GN=AHCTF1 PE=4 SV=1	tr|J9JHE2|J9JHE2_CANLF	256 kDa	0	26
DEAH-box helicase 15 OS=Canis lupus familiaris OX=9615 GN=DHX15 PE=4 SV=1	tr|E2R2U3|E2R2U3_CANLF	91 kDa	11	10
Chromodomain helicase DNA binding protein 2 OS=Canis lupus familiaris OX=9615 GN=CHD2 PE=4 SV=2	tr|E2R5Z7|E2R5Z7_CANLF (+1)	212 kDa	10	24
ADP ribosylation factor like GTPase 1 OS=Canis lupus familiaris OX=9615 GN=ARL1 PE=3 SV=2	tr|E2RG67|E2RG67_CANLF	20 kDa	10	15
Partner of NOB1 homolog OS=Canis lupus familiaris OX=9615 GN=PNO1 PE=4 SV=2	tr|F1PZ71|F1PZ71_CANLF	28 kDa	12	14
Voltage dependent anion channel 2 OS=Canis lupus familiaris OX=9615 GN=VDAC2 PE=4 SV=2	tr|E2R948|E2R948_CANLF	32 kDa	14	12
Solute carrier family 25 member 11 OS=Canis lupus familiaris OX=9615 GN=SLC25A11 PE=3 SV=2	tr|E2R578|E2R578_CANLF	34 kDa	3	22
AHNAK nucleoprotein OS=Canis lupus familiaris OX=9615 GN=AHNAK PE=4 SV=1	tr|J9P969|J9P969_CANLF	534 kDa	17	5
Filamin A OS=Canis lupus familiaris OX=9615 GN=FLNA PE=4 SV=2	tr|F1PWW0|F1PWW0_CANLF	281 kDa	19	6
Serpin family H member 1 OS=Canis lupus familiaris OX=9615 GN=SERPINH1 PE=1 SV=1	tr|E2RHY7|E2RHY7_CANLF	47 kDa	18	8
Apoptosis antagonizing transcription factor OS=Canis lupus familiaris OX=9615 GN=AATF PE=4 SV=1	tr|E2RM68|E2RM68_CANLF	64 kDa	25	0
Desmoglein 2 OS=Canis lupus familiaris OX=9615 GN=DSG2 PE=4 SV=1	tr|F1PGX1|F1PGX1_CANLF (+1)	123 kDa	26	0
Keratin 14 OS=Canis lupus familiaris OX=9615 GN=KRT14 PE=3 SV=2	tr|F1Q0R0|F1Q0R0_CANLF	52 kDa	53	67
Importin subunit alpha OS=Canis lupus familiaris OX=9615 GN=KPNA6 PE=3 SV=2	tr|F1PM77|F1PM77_CANLF	60 kDa	59	11
Transferrin receptor protein 1 OS=Canis lupus familiaris OX=9615 GN=TFRC PE=1 SV=1	sp|Q9GLD3|TFR1_CANLF (+1)	87 kDa	8	16
Uncharacterized protein OS=Canis lupus familiaris OX=9615 GN=SMN PE=4 SV=1	tr|K9J6P1|K9J6P1_CANLF	31 kDa	12	12
Exportin 7 OS=Canis lupus familiaris OX=9615 GN=XPO7 PE=4 SV=2	tr|E2RH14|E2RH14_CANLF (+1)	124 kDa	10	14
Uncharacterized protein OS=Canis lupus familiaris OX=9615 GN=WDR77 PE=4 SV=1	tr|F6UVH0|F6UVH0_CANLF	37 kDa	8	17
RNA binding motif protein 34 OS=Canis lupus familiaris OX=9615 GN=RBM34 PE=4 SV=1	tr|E2R3E1|E2R3E1_CANLF	48 kDa	22	2
NOP9 nucleolar protein OS=Canis lupus familiaris OX=9615 GN=NOP9 PE=4 SV=1	tr|E2QTR5|E2QTR5_CANLF	69 kDa	24	0
Exportin 1 OS=Canis lupus familiaris OX=9615 GN=XPO1 PE=4 SV=2	tr|E2R9K4|E2R9K4_CANLF	123 kDa	4	21
RALY heterogeneous nuclear ribonucleoprotein OS=Canis lupus familiaris OX=9615 GN=RALY PE=4 SV=1	tr|E2R552|E2R552_CANLF	32 kDa	21	3
Cysteine rich angiogenic inducer 61 OS=Canis lupus familiaris OX=9615 GN=CCN1 PE=4 SV=1	tr|E2RAA0|E2RAA0_CANLF	42 kDa	3	17
T-complex protein 1 subunit gamma OS=Canis lupus familiaris OX=9615 GN=CCT3 PE=3 SV=2	tr|E2RB79|E2RB79_CANLF	61 kDa	6	17
Purine rich element binding protein A OS=Canis lupus familiaris OX=9615 GN=PURA PE=4 SV=2	tr|E2R2A4|E2R2A4_CANLF	56 kDa	22	0
X-ray repair cross complementing 5 OS=Canis lupus familiaris OX=9615 GN=XRCC5 PE=4 SV=1	tr|J9NYU7|J9NYU7_CANLF	93 kDa	0	23
Thrombospondin 1 OS=Canis lupus familiaris OX=9615 GN=THBS1 PE=4 SV=2	tr|F1PBI6|F1PBI6_CANLF	130 kDa	23	0
Solute carrier family 25 member 24 OS=Canis lupus familiaris OX=9615 GN=SLC25A24 PE=3 SV=2	tr|F1PEX8|F1PEX8_CANLF	44 kDa	12	11
Heterogeneous nuclear ribonucleoprotein U like 1 OS=Canis lupus familiaris OX=9615 GN=HNRNPUL1 PE=4 SV=1	tr|E2RNY1|E2RNY1_CANLF (+1)	96 kDa	26	0
Uncharacterized protein OS=Canis lupus familiaris OX=9615 PE=4 SV=1	tr|J9P8E9|J9P8E9_CANLF	14 kDa	98	18
Ras-related protein Rab-1A OS=Canis lupus familiaris OX=9615 GN=RAB1A PE=1 SV=3	sp|P62822|RAB1A_CANLF (+1)	23 kDa	8	14
N(alpha)-acetyltransferase 40, NatD catalytic subunit OS=Canis lupus familiaris OX=9615 GN=NAA40 PE=4 SV=2	tr|F1PFC2|F1PFC2_CANLF	26 kDa	6	15
Isoleucyl-tRNA synthetase OS=Canis lupus familiaris OX=9615 GN=IARS PE=3 SV=2	tr|F1PLJ9|F1PLJ9_CANLF	144 kDa	7	15
Barrier to autointegration factor 1 OS=Canis lupus familiaris OX=9615 GN=BANF1 PE=4 SV=1	tr|E2RGE0|E2RGE0_CANLF	10 kDa	2	20
Chromosome 20 C19orf66 homolog OS=Canis lupus familiaris OX=9615 GN=C20H19orf66 PE=4 SV=2	tr|E2RGC2|E2RGC2_CANLF	32 kDa	21	0
Peptidyl-prolyl cis-trans isomerase OS=Canis lupus familiaris OX=9615 GN=PPIB PE=3 SV=2	tr|F1PLV2|F1PLV2_CANLF	24 kDa	21	0
Uncharacterized protein OS=Canis lupus familiaris OX=9615 GN=FCF1 PE=4 SV=2	tr|E2RRX3|E2RRX3_CANLF (+1)	23 kDa	17	5
Uncharacterized protein OS=Canis lupus familiaris OX=9615 GN=PRDX1 PE=4 SV=1	tr|E2RHG2|E2RHG2_CANLF	22 kDa	14	7
T-complex protein 1 subunit delta OS=Canis lupus familiaris OX=9615 GN=CCT4 PE=3 SV=2	tr|F1Q331|F1Q331_CANLF	58 kDa	7	13
Chaperonin containing TCP1 subunit 6A OS=Canis lupus familiaris OX=9615 GN=CCT6A PE=3 SV=2	tr|E2RLL6|E2RLL6_CANLF	58 kDa	4	18
Dolichyl-phosphate mannosyltransferase subunit 1, catalytic OS=Canis lupus familiaris OX=9615 GN=DPM1 PE=4 SV=1	tr|J9NZX5|J9NZX5_CANLF	29 kDa	10	13
Polypyrimidine tract binding protein 1 OS=Canis lupus familiaris OX=9615 GN=PTBP1 PE=4 SV=1	tr|J9P5T5|J9P5T5_CANLF	60 kDa	20	2
Family with sequence similarity 129 member B OS=Canis lupus familiaris OX=9615 GN=FAM129B PE=4 SV=1	tr|E2RR68|E2RR68_CANLF	84 kDa	3	15
Dolichyl-diphosphooligosaccharide--protein glycosyltransferase subunit 1 OS=Canis lupus familiaris OX=9615 GN=RPN1 PE=1 SV=1	sp|E2RQ08|RPN1_CANLF	69 kDa	5	16
Mediator of RNA polymerase II transcription subunit 19 OS=Canis lupus familiaris OX=9615 GN=MED19 PE=3 SV=2	tr|E2R409|E2R409_CANLF	27 kDa	11	6
RAB, member RAS oncogene family like 6 OS=Canis lupus familiaris OX=9615 GN=RABL6 PE=4 SV=1	tr|E2R1K2|E2R1K2_CANLF	79 kDa	3	17
Uncharacterized protein OS=Canis lupus familiaris OX=9615 GN=YWHAZ PE=3 SV=2	tr|F1PBL1|F1PBL1_CANLF	28 kDa	15	3
Single stranded DNA binding protein 1 OS=Canis lupus familiaris OX=9615 GN=SSBP1 PE=3 SV=1	tr|E2RST4|E2RST4_CANLF	17 kDa	0	19
Uncharacterized protein OS=Canis lupus familiaris OX=9615 GN=RPL30 PE=4 SV=1	tr|J9NU88|J9NU88_CANLF	12 kDa	16	3
SWI/SNF related, matrix associated, actin dependent regulator of chromatin, subfamily d, member 2 OS=Canis lupus familiaris OX=9615 GN=SMARCD2 PE=4 SV=2	tr|E2RN43|E2RN43_CANLF	59 kDa	0	18
Bromodomain adjacent to zinc finger domain 2A OS=Canis lupus familiaris OX=9615 GN=BAZ2A PE=4 SV=2	tr|F1P989|F1P989_CANLF (+1)	212 kDa	6	15
Kelch like family member 7 OS=Canis lupus familiaris OX=9615 GN=KLHL7 PE=4 SV=2	tr|F1PXT7|F1PXT7_CANLF	62 kDa	0	20
XPA binding protein 2 OS=Canis lupus familiaris OX=9615 GN=XAB2 PE=4 SV=1	tr|E2RPV4|E2RPV4_CANLF (+1)	100 kDa	10	5
Uncharacterized protein OS=Canis lupus familiaris OX=9615 GN=DDX52 PE=4 SV=2	tr|E2RB54|E2RB54_CANLF (+1)	68 kDa	14	6
Band 4.1-like protein 5 OS=Canis lupus familiaris OX=9615 GN=EPB41L5 PE=2 SV=1	sp|Q9MYU8|E41L5_CANLF (+1)	58 kDa	18	2
Heterogeneous nuclear ribonucleoprotein L OS=Canis lupus familiaris OX=9615 GN=HNRNPL PE=4 SV=2	tr|E2R944|E2R944_CANLF	64 kDa	21	0
AP-2 complex subunit alpha OS=Canis lupus familiaris OX=9615 GN=AP2A1 PE=3 SV=1	tr|J9NWS6|J9NWS6_CANLF	105 kDa	15	6
Serine/threonine kinase receptor associated protein OS=Canis lupus familiaris OX=9615 GN=STRAP PE=4 SV=2	tr|E2RBU1|E2RBU1_CANLF	39 kDa	20	0
Keratin 82 OS=Canis lupus familiaris OX=9615 GN=KRT82 PE=3 SV=1	tr|E2R831|E2R831_CANLF	57 kDa	4	0
Lysophosphatidylcholine acyltransferase 3 OS=Canis lupus familiaris OX=9615 GN=LPCAT3 PE=3 SV=2	tr|E2RKK9|E2RKK9_CANLF	71 kDa	2	14
Ribosomal protein S20 OS=Canis lupus familiaris OX=9615 GN=RPS20 PE=3 SV=1	tr|J9P9Z7|J9P9Z7_CANLF	13 kDa	14	6
Uncharacterized protein OS=Canis lupus familiaris OX=9615 GN=AIMP2 PE=4 SV=1	tr|E2QVF9|E2QVF9_CANLF	35 kDa	6	13
Ribosomal RNA processing 15 homolog OS=Canis lupus familiaris OX=9615 GN=RRP15 PE=4 SV=1	tr|E2R2X0|E2R2X0_CANLF	32 kDa	13	5
2'-5'-oligoadenylate synthetase 2 OS=Canis lupus familiaris OX=9615 GN=OAS2 PE=4 SV=2	tr|F1PTR7|F1PTR7_CANLF	81 kDa	14	4
Coatomer subunit epsilon OS=Canis lupus familiaris OX=9615 GN=COPE PE=3 SV=1	tr|E2RAT6|E2RAT6_CANLF	35 kDa	0	15
ALG5, dolichyl-phosphate beta-glucosyltransferase OS=Canis lupus familiaris OX=9615 GN=ALG5 PE=4 SV=2	tr|E2R422|E2R422_CANLF (+1)	37 kDa	9	9
Uncharacterized protein OS=Canis lupus familiaris OX=9615 GN=EEF1G PE=4 SV=1	tr|E2R574|E2R574_CANLF	50 kDa	9	8
NOP2/Sun RNA methyltransferase family member 2 OS=Canis lupus familiaris OX=9615 GN=NSUN2 PE=3 SV=2	tr|F1PRL0|F1PRL0_CANLF	88 kDa	11	7
Elongation factor Tu GTP binding domain containing 2 OS=Canis lupus familiaris OX=9615 GN=EFTUD2 PE=4 SV=2	tr|F1PUB9|F1PUB9_CANLF	109 kDa	18	2
Interleukin enhancer binding factor 3 OS=Canis lupus familiaris OX=9615 GN=ILF3 PE=4 SV=2	tr|F1PGB6|F1PGB6_CANLF	96 kDa	17	0
Spectrin beta chain OS=Canis lupus familiaris OX=9615 GN=SPTBN1 PE=3 SV=2	tr|F1PXT8|F1PXT8_CANLF (+1)	273 kDa	17	0
Activator of basal transcription 1 OS=Canis lupus familiaris OX=9615 GN=ABT1 PE=4 SV=1	tr|J9P2J3|J9P2J3_CANLF	35 kDa	19	0
FUS RNA binding protein OS=Canis lupus familiaris OX=9615 GN=FUS PE=4 SV=2	tr|F1PBJ4|F1PBJ4_CANLF	53 kDa	20	0
Myoferlin OS=Canis lupus familiaris OX=9615 GN=MYOF PE=4 SV=1	tr|J9P3K0|J9P3K0_CANLF	235 kDa	20	0
Histone H2B OS=Canis lupus familiaris OX=9615 PE=3 SV=1	tr|J9NYU5|J9NYU5_CANLF (+5)	18 kDa	58	91
Heterogeneous nuclear ribonucleoprotein K OS=Canis lupus familiaris OX=9615 GN=HNRNPK PE=4 SV=2	tr|E2RA50|E2RA50_CANLF	48 kDa	13	2
Dolichyl-diphosphooligosaccharide--protein glycosyltransferase subunit STT3A OS=Canis lupus familiaris OX=9615 GN=STT3A PE=1 SV=3	sp|F1PJP5|STT3A_CANLF (+1)	81 kDa	0	15
Chromodomain helicase DNA binding protein 3 OS=Canis lupus familiaris OX=9615 GN=CHD3 PE=4 SV=1	tr|E2RTI2|E2RTI2_CANLF	226 kDa	10	51
TAR DNA binding protein OS=Canis lupus familiaris OX=9615 GN=TARDBP PE=4 SV=1	tr|E2QS43|E2QS43_CANLF	45 kDa	19	0
URB2 ribosome biogenesis homolog OS=Canis lupus familiaris OX=9615 GN=URB2 PE=4 SV=1	tr|E2RR91|E2RR91_CANLF	172 kDa	10	9
Zinc finger CCHC-type containing 3 OS=Canis lupus familiaris OX=9615 GN=ZCCHC3 PE=4 SV=1	tr|J9P281|J9P281_CANLF	32 kDa	18	0
D-3-phosphoglycerate dehydrogenase OS=Canis lupus familiaris OX=9615 GN=PHGDH PE=3 SV=1	tr|J9P120|J9P120_CANLF (+1)	57 kDa	13	6
MID1 interacting protein 1 OS=Canis lupus familiaris OX=9615 GN=MID1IP1 PE=4 SV=2	tr|E2RFG8|E2RFG8_CANLF	20 kDa	16	3
Bystin like OS=Canis lupus familiaris OX=9615 GN=BYSL PE=4 SV=2	tr|F1PC18|F1PC18_CANLF	50 kDa	17	2
Zinc finger CCCH-type containing 4 OS=Canis lupus familiaris OX=9615 GN=ZC3H4 PE=4 SV=1	tr|E2RSL2|E2RSL2_CANLF	138 kDa	18	0
Solute carrier family 25 member 4 OS=Canis lupus familiaris OX=9615 GN=SLC25A4 PE=3 SV=1	tr|E2R685|E2R685_CANLF	33 kDa	30	42
Uncharacterized protein OS=Canis lupus familiaris OX=9615 GN=RPS10 PE=4 SV=1	tr|E2RGQ5|E2RGQ5_CANLF (+1)	19 kDa	12	6
Adaptor related protein complex 3 subunit sigma 2 OS=Canis lupus familiaris OX=9615 GN=AP3S2 PE=4 SV=1	tr|J9NVB9|J9NVB9_CANLF	22 kDa	16	0
Ribosome production factor 1 homolog OS=Canis lupus familiaris OX=9615 GN=RPF1 PE=4 SV=1	tr|E2RLN4|E2RLN4_CANLF	40 kDa	13	3
Sodium/potassium-transporting ATPase subunit alpha OS=Canis lupus familiaris OX=9615 GN=ATP1A1 PE=3 SV=2	tr|F1PBA1|F1PBA1_CANLF (+1)	113 kDa	12	5
Histone deacetylase OS=Canis lupus familiaris OX=9615 GN=HDAC2 PE=3 SV=2	tr|F1PR63|F1PR63_CANLF (+1)	55 kDa	2	14
INO80 complex subunit OS=Canis lupus familiaris OX=9615 GN=INO80 PE=4 SV=2	tr|F1PKX5|F1PKX5_CANLF	177 kDa	7	10
Tubulin beta chain OS=Canis lupus familiaris OX=9615 GN=TUBB6 PE=3 SV=1	tr|E2QYC2|E2QYC2_CANLF	50 kDa	39	57
40S ribosomal protein S12 OS=Canis lupus familiaris OX=9615 GN=RPS12 PE=3 SV=1	tr|E2R4N7|E2R4N7_CANLF	15 kDa	14	4
Methionine aminopeptidase 2 OS=Canis lupus familiaris OX=9615 GN=METAP2 PE=3 SV=2	tr|E2R1P4|E2R1P4_CANLF (+1)	53 kDa	0	18
Ku70 OS=Canis lupus familiaris OX=9615 GN=XRCC6 PE=2 SV=1	tr|E2RRK6|E2RRK6_CANLF (+1)	70 kDa	2	16
Actin like 6A OS=Canis lupus familiaris OX=9615 GN=ACTL6A PE=3 SV=1	tr|F1Q0F8|F1Q0F8_CANLF	48 kDa	6	11
ATPase family, AAA domain containing 2 OS=Canis lupus familiaris OX=9615 GN=ATAD2 PE=4 SV=2	tr|E2RRW1|E2RRW1_CANLF	157 kDa	0	19
Eukaryotic translation initiation factor 2 subunit alpha OS=Canis lupus familiaris OX=9615 GN=EIF2S1 PE=4 SV=1	tr|E2RL17|E2RL17_CANLF	36 kDa	10	5
G protein nucleolar 3 like OS=Canis lupus familiaris OX=9615 GN=GNL3L PE=4 SV=2	tr|F1PAW6|F1PAW6_CANLF	72 kDa	9	20
Small nuclear ribonucleoprotein polypeptide A' OS=Canis lupus familiaris OX=9615 GN=SNRPA1 PE=4 SV=1	tr|E2QWU2|E2QWU2_CANLF	28 kDa	15	2
Structural maintenance of chromosomes protein OS=Canis lupus familiaris OX=9615 GN=SMC4 PE=3 SV=2	tr|E2RCX4|E2RCX4_CANLF	147 kDa	7	11
RuvB-like helicase OS=Canis lupus familiaris OX=9615 GN=RUVBL1 PE=3 SV=2	tr|E2RQC9|E2RQC9_CANLF	50 kDa	11	7
Prolylcarboxypeptidase OS=Canis lupus familiaris OX=9615 GN=PRCP PE=4 SV=2	tr|F1PWK3|F1PWK3_CANLF	56 kDa	18	0
Nucleolar complex associated 4 homolog OS=Canis lupus familiaris OX=9615 GN=NOC4L PE=4 SV=2	tr|F1Q279|F1Q279_CANLF	59 kDa	10	8
Tubulin gamma chain OS=Canis lupus familiaris OX=9615 GN=LOC100856176 PE=3 SV=1	tr|E2RD85|E2RD85_CANLF (+1)	51 kDa	4	14
RNA helicase aquarius OS=Canis lupus familiaris OX=9615 GN=AQR PE=3 SV=2	tr|F1PA16|F1PA16_CANLF	171 kDa	4	7
Uncharacterized protein OS=Canis lupus familiaris OX=9615 GN=AIMP1 PE=4 SV=2	tr|E2QXI3|E2QXI3_CANLF	35 kDa	3	13
Nuclear pore complex protein Nup93 OS=Canis lupus familiaris OX=9615 GN=NUP93 PE=3 SV=2	tr|E2RSV7|E2RSV7_CANLF	104 kDa	0	15
60S acidic ribosomal protein P0 OS=Canis lupus familiaris OX=9615 GN=RPLP0 PE=3 SV=1	tr|F1PUX4|F1PUX4_CANLF	34 kDa	10	6
Small nuclear ribonucleoprotein U1 subunit 70 OS=Canis lupus familiaris OX=9615 GN=SNRNP70 PE=4 SV=1	tr|F6V5G7|F6V5G7_CANLF	52 kDa	15	0
Sideroflexin OS=Canis lupus familiaris OX=9615 GN=SFXN1 PE=3 SV=2	tr|F1PI25|F1PI25_CANLF	36 kDa	9	7
Uncharacterized protein OS=Canis lupus familiaris OX=9615 GN=LOC100855841 PE=3 SV=2	tr|H9GWA5|H9GWA5_CANLF (+2)	29 kDa	10	6
Nucleoporin 188 OS=Canis lupus familiaris OX=9615 GN=NUP188 PE=4 SV=2	tr|F1PCA6|F1PCA6_CANLF	196 kDa	3	13
SERPINE1 mRNA binding protein 1 OS=Canis lupus familiaris OX=9615 GN=SERBP1 PE=4 SV=2	tr|E2RMN6|E2RMN6_CANLF	45 kDa	16	0
Voltage dependent anion channel 3 OS=Canis lupus familiaris OX=9615 GN=VDAC3 PE=4 SV=2	tr|E2RLQ2|E2RLQ2_CANLF (+2)	32 kDa	10	10
ADP ribosylation factor 6 OS=Canis lupus familiaris OX=9615 GN=ARF6 PE=3 SV=1	tr|E2RHL4|E2RHL4_CANLF	20 kDa	8	13
Importin subunit alpha OS=Canis lupus familiaris OX=9615 GN=KPNA3 PE=3 SV=2	tr|F1PV58|F1PV58_CANLF	55 kDa	6	7
Ribosomal protein S15 OS=Canis lupus familiaris OX=9615 GN=RPS15 PE=3 SV=1	tr|F1Q1T5|F1Q1T5_CANLF	13 kDa	11	2
SR-related CTD associated factor 1 OS=Canis lupus familiaris OX=9615 GN=SCAF1 PE=4 SV=1	tr|E2R5I3|E2R5I3_CANLF (+1)	139 kDa	2	12
Protein MAK16 homolog OS=Canis lupus familiaris OX=9615 GN=MAK16 PE=3 SV=2	tr|E2RE19|E2RE19_CANLF (+1)	35 kDa	12	2
Structural maintenance of chromosomes protein OS=Canis lupus familiaris OX=9615 GN=SMC2 PE=3 SV=1	tr|E2R7R8|E2R7R8_CANLF	135 kDa	5	6
Succinate--CoA ligase [ADP-forming] subunit beta, mitochondrial OS=Canis lupus familiaris OX=9615 GN=SUCLA2 PE=3 SV=2	tr|F1PPC7|F1PPC7_CANLF	44 kDa	12	4
Mitogen-activated protein kinase kinase 3 OS=Canis lupus familiaris OX=9615 GN=MAP2K3 PE=3 SV=2	tr|F1PXD3|F1PXD3_CANLF	39 kDa	3	13
Interleukin enhancer binding factor 2 OS=Canis lupus familiaris OX=9615 GN=ILF2 PE=4 SV=2	tr|E2R9T6|E2R9T6_CANLF	43 kDa	15	0
Testis expressed 10 OS=Canis lupus familiaris OX=9615 GN=TEX10 PE=4 SV=1	tr|E2R0D5|E2R0D5_CANLF	106 kDa	3	12
Caspase 8 OS=Canis lupus familiaris OX=9615 GN=CASP8 PE=2 SV=1	tr|Q38JA9|Q38JA9_CANLF	57 kDa	5	10
S1 RNA binding domain 1 OS=Canis lupus familiaris OX=9615 GN=SRBD1 PE=4 SV=2	tr|E2R0G6|E2R0G6_CANLF	111 kDa	7	8
DExH-box helicase 57 OS=Canis lupus familiaris OX=9615 GN=DHX57 PE=4 SV=2	tr|E2QX71|E2QX71_CANLF	155 kDa	2	13
Family with sequence similarity 120A OS=Canis lupus familiaris OX=9615 GN=FAM120A PE=4 SV=2	tr|F1PP26|F1PP26_CANLF	97 kDa	6	8
Solute carrier family 25 member 13 OS=Canis lupus familiaris OX=9615 GN=SLC25A13 PE=3 SV=2	tr|F1PSC0|F1PSC0_CANLF	74 kDa	5	11
Eukaryotic translation initiation factor 2 subunit beta OS=Canis lupus familiaris OX=9615 GN=EIF2S2 PE=4 SV=2	tr|F1PZ47|F1PZ47_CANLF	38 kDa	8	8
Annexin OS=Canis lupus familiaris OX=9615 GN=ANXA1 PE=3 SV=1	tr|F1P6B7|F1P6B7_CANLF	39 kDa	16	0
Uncharacterized protein OS=Canis lupus familiaris OX=9615 PE=3 SV=1	tr|J9NUU3|J9NUU3_CANLF	9 kDa	11	0
Tubulin alpha chain OS=Canis lupus familiaris OX=9615 GN=TUBA4A PE=3 SV=1	tr|E2RBC3|E2RBC3_CANLF	50 kDa	52	72
Uncharacterized protein OS=Canis lupus familiaris OX=9615 GN=TOMM22 PE=4 SV=2	tr|E2RKA9|E2RKA9_CANLF	15 kDa	7	6
Plexin A4 OS=Canis lupus familiaris OX=9615 GN=PLXNA4 PE=4 SV=2	tr|E2RL41|E2RL41_CANLF	213 kDa	0	3
Heterogeneous nuclear ribonucleoprotein A2/B1 OS=Canis lupus familiaris OX=9615 GN=HNRNPA2B1 PE=4 SV=2	tr|F1Q1K6|F1Q1K6_CANLF	37 kDa	10	3
Small nuclear ribonucleoprotein Sm D2 OS=Canis lupus familiaris OX=9615 GN=SNRPD2 PE=3 SV=2	tr|F1PSI7|F1PSI7_CANLF	14 kDa	15	0
Acetylserotonin O-methyltransferase like OS=Canis lupus familiaris OX=9615 GN=ASMTL PE=4 SV=2	tr|F1PKN7|F1PKN7_CANLF	59 kDa	5	9
ATP synthase peripheral stalk-membrane subunit b OS=Canis lupus familiaris OX=9615 GN=ATP5PB PE=4 SV=1	tr|E2QW06|E2QW06_CANLF	29 kDa	9	6
RB binding protein 4, chromatin remodeling factor OS=Canis lupus familiaris OX=9615 GN=RBBP4 PE=4 SV=1	tr|E2QXR8|E2QXR8_CANLF	48 kDa	7	10
Pachytene checkpoint protein 2 homolog OS=Canis lupus familiaris OX=9615 GN=TRIP13 PE=3 SV=1	sp|E2R222|PCH2_CANLF	48 kDa	4	11
Developmentally regulated GTP binding protein 2 OS=Canis lupus familiaris OX=9615 GN=DRG2 PE=4 SV=1	tr|E2RJ29|E2RJ29_CANLF	41 kDa	0	15
DExH-box helicase 30 OS=Canis lupus familiaris OX=9615 GN=DHX30 PE=4 SV=2	tr|E2RL62|E2RL62_CANLF	136 kDa	14	3
Galectin-3 OS=Canis lupus familiaris OX=9615 GN=LGALS3 PE=1 SV=3	sp|P38486|LEG3_CANLF (+1)	30 kDa	14	0
Serine palmitoyltransferase long chain base subunit 1 OS=Canis lupus familiaris OX=9615 GN=SPTLC1 PE=4 SV=1	tr|J9NW75|J9NW75_CANLF	53 kDa	0	14
Eukaryotic translation initiation factor 1A X-linked OS=Canis lupus familiaris OX=9615 GN=EIF1AX PE=3 SV=1	tr|J9NYQ8|J9NYQ8_CANLF	16 kDa	14	0
Uncharacterized protein OS=Canis lupus familiaris OX=9615 GN=UTP14A PE=4 SV=1	tr|E2R635|E2R635_CANLF	88 kDa	15	0
Spectrin beta, non-erythrocytic 5 OS=Canis lupus familiaris OX=9615 GN=SPTBN5 PE=4 SV=2	tr|E2RGC7|E2RGC7_CANLF	413 kDa	2	2
Replication factor C subunit 1 OS=Canis lupus familiaris OX=9615 GN=RFC1 PE=3 SV=2	tr|E2QW76|E2QW76_CANLF	129 kDa	6	6
Uncharacterized protein OS=Canis lupus familiaris OX=9615 PE=3 SV=1	tr|J9PBK4|J9PBK4_CANLF	18 kDa	0	89
Ubiquitin specific peptidase 36 OS=Canis lupus familiaris OX=9615 GN=USP36 PE=3 SV=1	tr|E2RKV1|E2RKV1_CANLF	122 kDa	2	11
CTP synthase OS=Canis lupus familiaris OX=9615 GN=CTPS1 PE=3 SV=1	tr|E2QUQ3|E2QUQ3_CANLF	67 kDa	6	7
Condensin complex subunit 1 OS=Canis lupus familiaris OX=9615 GN=NCAPD2 PE=3 SV=2	tr|E2RHZ0|E2RHZ0_CANLF	157 kDa	0	13
Trifunctional purine biosynthetic protein adenosine-3 OS=Canis lupus familiaris OX=9615 GN=LOC100856570 PE=3 SV=2	tr|F1PTG8|F1PTG8_CANLF (+2)	112 kDa	5	6
Vaccinia related kinase 1 OS=Canis lupus familiaris OX=9615 GN=VRK1 PE=3 SV=2	tr|E2RCN2|E2RCN2_CANLF	45 kDa	3	10
Cytoplasmic FMR1-interacting protein OS=Canis lupus familiaris OX=9615 GN=CYFIP1 PE=3 SV=2	tr|F1PDQ4|F1PDQ4_CANLF	146 kDa	0	12
Myosin ID OS=Canis lupus familiaris OX=9615 GN=MYO1D PE=3 SV=2	tr|F1PRN2|F1PRN2_CANLF	116 kDa	9	3
Replication factor C subunit 5 OS=Canis lupus familiaris OX=9615 GN=RFC5 PE=4 SV=1	tr|E2RCF4|E2RCF4_CANLF	38 kDa	0	11
Leucyl-tRNA synthetase OS=Canis lupus familiaris OX=9615 GN=LARS PE=3 SV=2	tr|F1PZP6|F1PZP6_CANLF	134 kDa	5	8
rRNA adenine N(6)-methyltransferase OS=Canis lupus familiaris OX=9615 GN=DIMT1 PE=3 SV=2	tr|E2QUS0|E2QUS0_CANLF	35 kDa	5	9
Heterogeneous nuclear ribonucleoprotein A0 OS=Canis lupus familiaris OX=9615 GN=HNRNPA0 PE=4 SV=1	tr|E2RBV8|E2RBV8_CANLF	31 kDa	7	7
DNA helicase OS=Canis lupus familiaris OX=9615 GN=MCM6 PE=3 SV=1	tr|E2RD79|E2RD79_CANLF	93 kDa	9	5
Biliverdin reductase A OS=Canis lupus familiaris OX=9615 GN=BLVRA PE=3 SV=2	tr|F1PCM1|F1PCM1_CANLF	34 kDa	5	9
RAB6A, member RAS oncogene family OS=Canis lupus familiaris OX=9615 GN=RAB6A PE=4 SV=1	tr|J9NYJ8|J9NYJ8_CANLF	23 kDa	6	11
Eukaryotic translation initiation factor 2B subunit alpha OS=Canis lupus familiaris OX=9615 GN=EIF2B1 PE=3 SV=2	tr|F1P8M6|F1P8M6_CANLF	34 kDa	3	11
RuvB-like helicase OS=Canis lupus familiaris OX=9615 GN=RUVBL2 PE=3 SV=2	tr|E2RTC3|E2RTC3_CANLF (+1)	51 kDa	11	3
60S ribosome subunit biogenesis protein NIP7 homolog OS=Canis lupus familiaris OX=9615 GN=NIP7 PE=3 SV=1	tr|J9NWQ0|J9NWQ0_CANLF	21 kDa	14	0
Uncharacterized protein OS=Canis lupus familiaris OX=9615 PE=4 SV=1	tr|J9NZU9|J9NZU9_CANLF	22 kDa	16	0
NOP16 nucleolar protein OS=Canis lupus familiaris OX=9615 GN=NOP16 PE=4 SV=2	tr|E2QWK8|E2QWK8_CANLF	21 kDa	13	0
Myosin IE OS=Canis lupus familiaris OX=9615 GN=MYO1E PE=3 SV=2	tr|F1P7L9|F1P7L9_CANLF	127 kDa	0	11
Ezrin OS=Canis lupus familiaris OX=9615 GN=EZR PE=4 SV=1	tr|E2RSI6|E2RSI6_CANLF	69 kDa	13	0
Fragile X mental retardation 1 OS=Canis lupus familiaris OX=9615 GN=FMR1 PE=4 SV=2	tr|F1Q2U8|F1Q2U8_CANLF	69 kDa	13	0
Splicing factor 3b subunit 2 OS=Canis lupus familiaris OX=9615 GN=SF3B2 PE=4 SV=2	tr|E2RL65|E2RL65_CANLF	100 kDa	12	0
Uncharacterized protein OS=Canis lupus familiaris OX=9615 PE=4 SV=2	tr|F1P7J0|F1P7J0_CANLF	71 kDa	14	0
DEAD-box helicase 17 OS=Canis lupus familiaris OX=9615 GN=DDX17 PE=3 SV=2	tr|E2RJ60|E2RJ60_CANLF (+1)	72 kDa	22	0
NADH:ubiquinone oxidoreductase subunit A9 OS=Canis lupus familiaris OX=9615 GN=NDUFA9 PE=4 SV=2	tr|E2RJR2|E2RJR2_CANLF	43 kDa	0	14
Eukaryotic translation initiation factor 3 subunit C OS=Canis lupus familiaris OX=9615 GN=EIF3C PE=3 SV=1	tr|E2RQP6|E2RQP6_CANLF	106 kDa	0	14
Small ubiquitin-related modifier OS=Canis lupus familiaris OX=9615 GN=SUMO2 PE=3 SV=1	tr|E2RGN5|E2RGN5_CANLF	11 kDa	0	9
Derlin OS=Canis lupus familiaris OX=9615 GN=DERL1 PE=3 SV=1	tr|E2RT23|E2RT23_CANLF	29 kDa	6	7
Small nuclear ribonucleoprotein Sm D1 OS=Canis lupus familiaris OX=9615 GN=SNRPD1 PE=3 SV=1	tr|E2RIW7|E2RIW7_CANLF	13 kDa	11	0
Arginine and glutamate rich 1 OS=Canis lupus familiaris OX=9615 GN=ARGLU1 PE=4 SV=2	tr|E2RGI7|E2RGI7_CANLF	33 kDa	9	2
Heat shock protein 90 alpha family class A member 1 OS=Canis lupus familiaris OX=9615 GN=HSP90AA1 PE=4 SV=2	tr|F1PGY1|F1PGY1_CANLF	73 kDa	18	16
Uncharacterized protein OS=Canis lupus familiaris OX=9615 GN=TAF12 PE=4 SV=1	tr|E2QVZ3|E2QVZ3_CANLF	18 kDa	10	3
DNA helicase OS=Canis lupus familiaris OX=9615 GN=MCM4 PE=3 SV=1	tr|F6V1U9|F6V1U9_CANLF	97 kDa	9	3
Replication factor C subunit 4 OS=Canis lupus familiaris OX=9615 GN=RFC4 PE=4 SV=1	tr|E2R2M6|E2R2M6_CANLF	40 kDa	4	8
Exportin for tRNA OS=Canis lupus familiaris OX=9615 GN=XPOT PE=4 SV=1	tr|J9P2A6|J9P2A6_CANLF	110 kDa	9	5
Uncharacterized protein OS=Canis lupus familiaris OX=9615 GN=ETF1 PE=4 SV=1	tr|E2RBM3|E2RBM3_CANLF	49 kDa	4	9
Solute carrier family 25 member 16 OS=Canis lupus familiaris OX=9615 GN=SLC25A16 PE=3 SV=2	tr|F1Q3E3|F1Q3E3_CANLF	36 kDa	4	9
Heat shock 70 kDa protein 1 OS=Canis lupus familiaris OX=9615 GN=HSPA1 PE=2 SV=1	sp|Q7YQC6|HSP71_CANLF (+2)	70 kDa	27	15
Small nuclear ribonucleoprotein polypeptide F OS=Canis lupus familiaris OX=9615 GN=SNRPF PE=3 SV=2	tr|F1Q0L5|F1Q0L5_CANLF	12 kDa	11	0
Spectrin alpha, non-erythrocytic 1 OS=Canis lupus familiaris OX=9615 GN=SPTAN1 PE=4 SV=2	tr|F1PAP5|F1PAP5_CANLF (+1)	285 kDa	12	0
Interferon stimulated exonuclease gene 20 like 2 OS=Canis lupus familiaris OX=9615 GN=ISG20L2 PE=4 SV=1	tr|E2QS77|E2QS77_CANLF	39 kDa	10	0
Desmocollin 2 OS=Canis lupus familiaris OX=9615 GN=DSC2 PE=4 SV=1	tr|J9P6A9|J9P6A9_CANLF	95 kDa	12	0
Stress-70 protein, mitochondrial OS=Canis lupus familiaris OX=9615 GN=HSPA9 PE=3 SV=1	tr|E2RAU5|E2RAU5_CANLF	74 kDa	14	0
L-lactate dehydrogenase OS=Canis lupus familiaris OX=9615 GN=LDHA PE=3 SV=2	tr|F1PVW0|F1PVW0_CANLF	40 kDa	12	0
Coiled-coil domain containing 59 OS=Canis lupus familiaris OX=9615 GN=CCDC59 PE=4 SV=1	tr|E2R2I2|E2R2I2_CANLF	28 kDa	13	0
Peptidyl-prolyl cis-trans isomerase OS=Canis lupus familiaris OX=9615 PE=3 SV=1	tr|F1PK62|F1PK62_CANLF	18 kDa	13	0
Y-box binding protein 3 OS=Canis lupus familiaris OX=9615 GN=YBX3 PE=4 SV=1	tr|J9NV99|J9NV99_CANLF	24 kDa	22	0
G-patch domain containing 4 OS=Canis lupus familiaris OX=9615 GN=GPATCH4 PE=4 SV=1	tr|F6V9J5|F6V9J5_CANLF	47 kDa	5	7
Uncharacterized protein OS=Canis lupus familiaris OX=9615 PE=4 SV=2	tr|E2R118|E2R118_CANLF	16 kDa	9	2
HEAT repeat containing 3 OS=Canis lupus familiaris OX=9615 GN=HEATR3 PE=4 SV=1	tr|E2RLY4|E2RLY4_CANLF	75 kDa	6	6
Uncharacterized protein OS=Canis lupus familiaris OX=9615 PE=3 SV=1	tr|J9P092|J9P092_CANLF	21 kDa	4	6
Ras-related protein Rab-5C OS=Canis lupus familiaris OX=9615 GN=RAB5C PE=2 SV=1	sp|P51147|RAB5C_CANLF	23 kDa	3	8
Transcription initiation factor TFIID subunit 10 OS=Canis lupus familiaris OX=9615 GN=TAF10 PE=3 SV=1	tr|E2R5H1|E2R5H1_CANLF	22 kDa	6	5
ATP-dependent RNA helicase DHX29 OS=Canis lupus familiaris OX=9615 GN=DHX29 PE=3 SV=1	tr|E2RID8|E2RID8_CANLF (+1)	155 kDa	4	6
Uncharacterized protein OS=Canis lupus familiaris OX=9615 PE=4 SV=1	tr|J9P2T7|J9P2T7_CANLF	51 kDa	4	6
RNA binding motif protein 14 OS=Canis lupus familiaris OX=9615 GN=RBM14 PE=4 SV=1	tr|E2RS43|E2RS43_CANLF	70 kDa	8	4
Hydroxysteroid 17-beta dehydrogenase 10 OS=Canis lupus familiaris OX=9615 GN=HSD17B10 PE=3 SV=1	tr|E2R9F5|E2R9F5_CANLF	27 kDa	9	3
Pre-mRNA processing factor 19 OS=Canis lupus familiaris OX=9615 GN=PRPF19 PE=4 SV=2	tr|E2R8L3|E2R8L3_CANLF	56 kDa	13	3
40S ribosomal protein S18 OS=Canis lupus familiaris OX=9615 GN=RPS18 PE=1 SV=3	sp|Q5TJE9|RS18_CANLF	18 kDa	12	0
WD repeat domain 74 OS=Canis lupus familiaris OX=9615 GN=WDR74 PE=4 SV=1	tr|E2R2B7|E2R2B7_CANLF	42 kDa	10	0
Uncharacterized protein OS=Canis lupus familiaris OX=9615 GN=MPHOSPH8 PE=4 SV=2	tr|E2QXE3|E2QXE3_CANLF	97 kDa	0	7
Structural maintenance of chromosomes protein OS=Canis lupus familiaris OX=9615 GN=SMC3 PE=3 SV=2	tr|E2R7T4|E2R7T4_CANLF	142 kDa	11	0
Uncharacterized protein OS=Canis lupus familiaris OX=9615 GN=PIP4K2A PE=4 SV=2	tr|F1PPJ1|F1PPJ1_CANLF	46 kDa	12	0
Methylenetetrahydrofolate dehydrogenase, cyclohydrolase and formyltetrahydrofolate synthetase 1 OS=Canis lupus familiaris OX=9615 GN=MTHFD1 PE=3 SV=2	tr|F1PYV1|F1PYV1_CANLF (+1)	106 kDa	12	0
Tubulin beta chain OS=Canis lupus familiaris OX=9615 GN=TUBB PE=3 SV=1	tr|E2QSF4|E2QSF4_CANLF	50 kDa	74	70
POP1 homolog, ribonuclease P/MRP subunit OS=Canis lupus familiaris OX=9615 GN=POP1 PE=4 SV=1	tr|F6UNG9|F6UNG9_CANLF (+1)	115 kDa	4	5
CDP-diacylglycerol--inositol 3-phosphatidyltransferase OS=Canis lupus familiaris OX=9615 GN=CDIPT PE=3 SV=1	tr|J9PAT0|J9PAT0_CANLF	36 kDa	5	6
Ras-related protein Rab-25 OS=Canis lupus familiaris OX=9615 GN=RAB25 PE=3 SV=1	sp|E2RQ15|RAB25_CANLF	24 kDa	10	2
Actin, cytoplasmic 1 OS=Canis lupus familiaris OX=9615 GN=ACTB PE=2 SV=3	sp|O18840|ACTB_CANLF (+1)	42 kDa	109	35
RNA binding motif protein 39 OS=Canis lupus familiaris OX=9615 GN=RBM39 PE=4 SV=1	tr|E2R4L0|E2R4L0_CANLF	59 kDa	8	2
Vitronectin OS=Canis lupus familiaris OX=9615 GN=VTN PE=4 SV=1	tr|F1PUM6|F1PUM6_CANLF	54 kDa	0	8
Solute carrier family 25 member 1 OS=Canis lupus familiaris OX=9615 GN=SLC25A1 PE=3 SV=2	tr|F1P808|F1P808_CANLF	36 kDa	10	0
Plakophilin 4 OS=Canis lupus familiaris OX=9615 GN=PKP4 PE=4 SV=2	tr|F1PQ49|F1PQ49_CANLF (+1)	132 kDa	5	0
PWP1 homolog, endonuclein OS=Canis lupus familiaris OX=9615 GN=PWP1 PE=4 SV=2	tr|E2RCH8|E2RCH8_CANLF	56 kDa	10	0
Electron transfer flavoprotein subunit alpha OS=Canis lupus familiaris OX=9615 GN=ETFA PE=4 SV=2	tr|E2RAE2|E2RAE2_CANLF	35 kDa	7	3
Uncharacterized protein OS=Canis lupus familiaris OX=9615 GN=IFIT5 PE=4 SV=2	tr|F1PWG0|F1PWG0_CANLF	56 kDa	4	2
Methyltransferase like 7A OS=Canis lupus familiaris OX=9615 GN=METTL7A PE=4 SV=1	tr|J9NTA1|J9NTA1_CANLF	28 kDa	5	5
SPT16 homolog, facilitates chromatin remodeling subunit OS=Canis lupus familiaris OX=9615 GN=SUPT16H PE=4 SV=1	tr|E2REU7|E2REU7_CANLF	120 kDa	5	5
Replication factor C subunit 3 OS=Canis lupus familiaris OX=9615 GN=RFC3 PE=4 SV=1	tr|E2R7L0|E2R7L0_CANLF	41 kDa	4	7
CCHC-type zinc finger nucleic acid binding protein OS=Canis lupus familiaris OX=9615 GN=CNBP PE=4 SV=2	tr|E2RPD7|E2RPD7_CANLF	20 kDa	11	0
Aly/REF export factor OS=Canis lupus familiaris OX=9615 GN=ALYREF PE=4 SV=2	tr|F1PL92|F1PL92_CANLF	27 kDa	11	0
Adaptor related protein complex 1 subunit mu 2 OS=Canis lupus familiaris OX=9615 GN=AP1M2 PE=3 SV=2	tr|F1PFJ0|F1PFJ0_CANLF	48 kDa	3	8
F-actin-capping protein subunit alpha-2 OS=Canis lupus familiaris OX=9615 GN=CAPZA2 PE=3 SV=1	sp|A0M8V0|CAZA2_CANLF	33 kDa	5	6
Replication protein A2 OS=Canis lupus familiaris OX=9615 GN=RPA2 PE=4 SV=2	tr|E2RQP7|E2RQP7_CANLF	31 kDa	0	11
DIS3 homolog, exosome endoribonuclease and 3'-5' exoribonuclease OS=Canis lupus familiaris OX=9615 GN=DIS3 PE=3 SV=1	tr|E2RNY6|E2RNY6_CANLF	109 kDa	2	7
Nuclear mitotic apparatus protein 1 OS=Canis lupus familiaris OX=9615 GN=NUMA1 PE=4 SV=2	tr|E2R5Y7|E2R5Y7_CANLF	231 kDa	9	0
Endoplasmin OS=Canis lupus familiaris OX=9615 GN=HSP90B1 PE=1 SV=1	sp|P41148|ENPL_CANLF (+1)	93 kDa	11	0
Splicing factor 3a subunit 1 OS=Canis lupus familiaris OX=9615 GN=SF3A1 PE=4 SV=1	tr|E2RDL8|E2RDL8_CANLF	89 kDa	11	0
Phosphatidylinositol-5-phosphate 4-kinase type 2 gamma OS=Canis lupus familiaris OX=9615 GN=PIP4K2C PE=4 SV=2	tr|F1PA10|F1PA10_CANLF	40 kDa	12	0
Nuclear cap binding protein subunit 1 OS=Canis lupus familiaris OX=9615 GN=NCBP1 PE=4 SV=2	tr|F1PUP7|F1PUP7_CANLF	92 kDa	11	0
Importin 7 OS=Canis lupus familiaris OX=9615 GN=IPO7 PE=4 SV=1	tr|F6X4J2|F6X4J2_CANLF	120 kDa	0	11
Uncharacterized protein OS=Canis lupus familiaris OX=9615 PE=3 SV=1	tr|J9P3P8|J9P3P8_CANLF	35 kDa	35	11
Choline dehydrogenase OS=Canis lupus familiaris OX=9615 GN=CHDH PE=3 SV=2	tr|E2R4L5|E2R4L5_CANLF	76 kDa	2	2
Caveolae associated protein 1 OS=Canis lupus familiaris OX=9615 GN=CAVIN1 PE=4 SV=1	tr|J9P923|J9P923_CANLF	43 kDa	2	6
Poly(rC) binding protein 2 OS=Canis lupus familiaris OX=9615 GN=PCBP2 PE=4 SV=2	tr|E2RCF9|E2RCF9_CANLF	35 kDa	13	14
SWI/SNF related, matrix associated, actin dependent regulator of chromatin, subfamily e, member 1 OS=Canis lupus familiaris OX=9615 GN=SMARCE1 PE=4 SV=2	tr|E2QX86|E2QX86_CANLF	45 kDa	3	7
Translocator protein OS=Canis lupus familiaris OX=9615 GN=TSPO PE=4 SV=1	tr|E2RQH5|E2RQH5_CANLF	19 kDa	7	3
RAB29, member RAS oncogene family OS=Canis lupus familiaris OX=9615 GN=RAB29 PE=4 SV=2	tr|F1P9G2|F1P9G2_CANLF	25 kDa	3	7
Small nuclear ribonucleoprotein Sm D3 OS=Canis lupus familiaris OX=9615 GN=SNRPD3 PE=3 SV=1	tr|E2RQ80|E2RQ80_CANLF	14 kDa	9	0
DEAH-box helicase 40 OS=Canis lupus familiaris OX=9615 GN=DHX40 PE=4 SV=2	tr|E2RPC8|E2RPC8_CANLF (+1)	89 kDa	0	9
Mitochondrial import inner membrane translocase subunit TIM23 OS=Canis lupus familiaris OX=9615 GN=LOC486776 PE=3 SV=1	tr|J9NUG0|J9NUG0_CANLF	18 kDa	3	6
Serpin family A member 12 OS=Canis lupus familiaris OX=9615 GN=SERPINA12 PE=3 SV=1	tr|E2RNE1|E2RNE1_CANLF	47 kDa	2	0
Actin-related protein 2/3 complex subunit 3 OS=Canis lupus familiaris OX=9615 GN=ARPC3 PE=3 SV=2	tr|E2R985|E2R985_CANLF (+1)	23 kDa	9	0
Nuclear RNA export factor 1 OS=Canis lupus familiaris OX=9615 GN=NXF1 PE=4 SV=1	tr|F6XRT0|F6XRT0_CANLF	71 kDa	5	5
Uncharacterized protein OS=Canis lupus familiaris OX=9615 GN=FRG1 PE=4 SV=2	tr|E2RKM2|E2RKM2_CANLF	29 kDa	7	3
Solute carrier family 25 member 32 OS=Canis lupus familiaris OX=9615 GN=SLC25A32 PE=3 SV=1	tr|J9NZI7|J9NZI7_CANLF	36 kDa	0	10
Translocase of inner mitochondrial membrane 50 OS=Canis lupus familiaris OX=9615 GN=TIMM50 PE=4 SV=1	tr|E2RC78|E2RC78_CANLF (+1)	40 kDa	5	5
Uncharacterized protein OS=Canis lupus familiaris OX=9615 GN=RTRAF PE=4 SV=1	tr|E2RFC7|E2RFC7_CANLF	28 kDa	7	3
Tyrosine--tRNA ligase OS=Canis lupus familiaris OX=9615 GN=YARS2 PE=3 SV=1	tr|E2RHU6|E2RHU6_CANLF	53 kDa	2	8
Protein SDA1 OS=Canis lupus familiaris OX=9615 GN=SDAD1 PE=3 SV=1	tr|F6Y732|F6Y732_CANLF	80 kDa	2	8
Transformer 2 beta homolog OS=Canis lupus familiaris OX=9615 GN=TRA2B PE=4 SV=2	tr|E2RD37|E2RD37_CANLF	34 kDa	9	0
DEAD-box helicase 41 OS=Canis lupus familiaris OX=9615 GN=DDX41 PE=4 SV=1	tr|J9NZF6|J9NZF6_CANLF	73 kDa	9	0
Transportin 1 OS=Canis lupus familiaris OX=9615 GN=TNPO1 PE=4 SV=2	tr|F1PZL7|F1PZL7_CANLF	97 kDa	0	9
Ubiquitin protein ligase E3C OS=Canis lupus familiaris OX=9615 GN=UBE3C PE=4 SV=2	tr|F1PB35|F1PB35_CANLF	124 kDa	0	10
Insulin like growth factor 2 mRNA binding protein 2 OS=Canis lupus familiaris OX=9615 GN=IGF2BP2 PE=4 SV=2	tr|F1PDI8|F1PDI8_CANLF	59 kDa	12	0
Listerin E3 ubiquitin protein ligase 1 OS=Canis lupus familiaris OX=9615 GN=LTN1 PE=4 SV=2	tr|F1PGK0|F1PGK0_CANLF	200 kDa	0	10
La ribonucleoprotein domain family member 1 OS=Canis lupus familiaris OX=9615 GN=LARP1 PE=4 SV=2	tr|F1PHT0|F1PHT0_CANLF	109 kDa	10	0
Fatty acid synthase OS=Canis lupus familiaris OX=9615 GN=FASN PE=4 SV=2	tr|F1Q2F6|F1Q2F6_CANLF	273 kDa	10	0
Very-long-chain (3R)-3-hydroxyacyl-CoA dehydratase OS=Canis lupus familiaris OX=9615 GN=HACD3 PE=3 SV=2	tr|E2RSN5|E2RSN5_CANLF	54 kDa	0	6
Mitogen-activated protein kinase kinase 1 OS=Canis lupus familiaris OX=9615 GN=MAP2K1 PE=3 SV=2	tr|F1PJI7|F1PJI7_CANLF (+1)	42 kDa	0	6
RAB1B, member RAS oncogene family OS=Canis lupus familiaris OX=9615 GN=RAB1B PE=4 SV=2	tr|F1PVP9|F1PVP9_CANLF	22 kDa	0	13
Small ubiquitin-related modifier OS=Canis lupus familiaris OX=9615 GN=SUMO1 PE=3 SV=1	tr|E2RR10|E2RR10_CANLF	12 kDa	0	7
Uncharacterized protein OS=Canis lupus familiaris OX=9615 PE=3 SV=2	tr|F1P910|F1P910_CANLF	75 kDa	2	7
HBS1 like translational GTPase OS=Canis lupus familiaris OX=9615 GN=HBS1L PE=4 SV=2	tr|E2QZR6|E2QZR6_CANLF	76 kDa	2	7
Transmembrane protein 11 OS=Canis lupus familiaris OX=9615 GN=TMEM11 PE=4 SV=1	tr|E2RMQ9|E2RMQ9_CANLF	22 kDa	5	3
Uncharacterized protein OS=Canis lupus familiaris OX=9615 GN=RPS25 PE=4 SV=2	tr|E2RS49|E2RS49_CANLF	14 kDa	8	0
Uncharacterized protein OS=Canis lupus familiaris OX=9615 GN=LOC102151313 PE=4 SV=1	tr|E2QZE6|E2QZE6_CANLF (+1)	29 kDa	2	3
T-complex protein 1 subunit epsilon OS=Canis lupus familiaris OX=9615 GN=CCT5 PE=3 SV=2	tr|E2RB81|E2RB81_CANLF (+1)	60 kDa	3	5
AUP1, lipid droplet regulating VLDL assembly factor OS=Canis lupus familiaris OX=9615 GN=AUP1 PE=4 SV=1	tr|F6XB90|F6XB90_CANLF	46 kDa	0	8
TNF receptor associated protein 1 OS=Canis lupus familiaris OX=9615 GN=TRAP1 PE=3 SV=2	tr|F1PXQ9|F1PXQ9_CANLF (+1)	80 kDa	3	8
Solute carrier family 25 member 12 OS=Canis lupus familiaris OX=9615 GN=SLC25A12 PE=3 SV=1	tr|E2RBI2|E2RBI2_CANLF	75 kDa	5	8
Uncharacterized protein OS=Canis lupus familiaris OX=9615 GN=LOC100855913 PE=4 SV=1	tr|J9NYK7|J9NYK7_CANLF	35 kDa	5	0
Structural maintenance of chromosomes protein OS=Canis lupus familiaris OX=9615 GN=SMC1A PE=3 SV=2	tr|E2QV07|E2QV07_CANLF	143 kDa	7	0
Uncharacterized protein OS=Canis lupus familiaris OX=9615 GN=LOC477072 PE=4 SV=1	tr|F6V1W9|F6V1W9_CANLF	111 kDa	5	4
Activator of HSP90 ATPase activity 1 OS=Canis lupus familiaris OX=9615 GN=AHSA1 PE=4 SV=1	tr|E2RSU7|E2RSU7_CANLF	38 kDa	6	3
Chromatin assembly factor 1 subunit A OS=Canis lupus familiaris OX=9615 GN=CHAF1A PE=4 SV=1	tr|F6X520|F6X520_CANLF	107 kDa	0	9
Transgelin OS=Canis lupus familiaris OX=9615 GN=TAGLN2 PE=3 SV=2	tr|F1P6P2|F1P6P2_CANLF	22 kDa	9	0
Chaperonin containing TCP1 subunit 8 OS=Canis lupus familiaris OX=9615 GN=CCT8 PE=3 SV=1	tr|E2RQ81|E2RQ81_CANLF	60 kDa	2	7
Ras-related protein Rab-11A OS=Canis lupus familiaris OX=9615 GN=RAB11A PE=2 SV=3	sp|P62490|RB11A_CANLF (+1)	24 kDa	8	0
EWS RNA binding protein 1 OS=Canis lupus familiaris OX=9615 GN=EWSR1 PE=4 SV=2	tr|E2RA07|E2RA07_CANLF (+1)	70 kDa	8	0
Small nuclear ribonucleoprotein polypeptide A OS=Canis lupus familiaris OX=9615 GN=SNRPA PE=4 SV=2	tr|F1PFC6|F1PFC6_CANLF	19 kDa	7	0
Eukaryotic translation initiation factor 2-alpha kinase 2 OS=Canis lupus familiaris OX=9615 GN=EIF2AK2 PE=2 SV=1	tr|Q2KM13|Q2KM13_CANLF	61 kDa	0	8
RNA binding motif protein 15 OS=Canis lupus familiaris OX=9615 GN=RBM15 PE=4 SV=1	tr|E2R9C6|E2R9C6_CANLF (+1)	107 kDa	8	0
RAD50 double strand break repair protein OS=Canis lupus familiaris OX=9615 GN=RAD50 PE=4 SV=1	tr|F6UTT0|F6UTT0_CANLF	154 kDa	7	0
Uncharacterized protein OS=Canis lupus familiaris OX=9615 GN=CBX3 PE=4 SV=2	tr|E2QXC6|E2QXC6_CANLF	21 kDa	0	7
Bromodomain adjacent to zinc finger domain 2B OS=Canis lupus familiaris OX=9615 GN=BAZ2B PE=4 SV=2	tr|E2RP59|E2RP59_CANLF	230 kDa	0	6
Huntingtin interacting protein 1 related OS=Canis lupus familiaris OX=9615 GN=HIP1R PE=4 SV=1	tr|F1PZG3|F1PZG3_CANLF	119 kDa	0	8
Triosephosphate isomerase OS=Canis lupus familiaris OX=9615 GN=TPI1 PE=1 SV=3	sp|P54714|TPIS_CANLF (+1)	27 kDa	9	0
Eukaryotic translation initiation factor 3 subunit E OS=Canis lupus familiaris OX=9615 GN=EIF3E PE=3 SV=1	tr|E2R1J6|E2R1J6_CANLF	52 kDa	0	9
UTP3, small subunit processome component OS=Canis lupus familiaris OX=9615 GN=UTP3 PE=4 SV=1	tr|E2R6S8|E2R6S8_CANLF	54 kDa	9	0
WD repeat domain 82 OS=Canis lupus familiaris OX=9615 GN=WDR82 PE=4 SV=1	tr|E2RGF2|E2RGF2_CANLF	35 kDa	10	0
EMG1, N1-specific pseudouridine methyltransferase OS=Canis lupus familiaris OX=9615 GN=EMG1 PE=4 SV=1	tr|E2RKH8|E2RKH8_CANLF	27 kDa	9	0
Serine/threonine-protein kinase PLK OS=Canis lupus familiaris OX=9615 GN=PLK1 PE=3 SV=2	tr|E2RNE0|E2RNE0_CANLF (+1)	62 kDa	0	9
Protein arginine methyltransferase 1 OS=Canis lupus familiaris OX=9615 GN=PRMT1 PE=3 SV=1	tr|F6XFY9|F6XFY9_CANLF	42 kDa	9	0
Centromere protein V OS=Canis lupus familiaris OX=9615 GN=CENPV PE=4 SV=2	tr|F1PH09|F1PH09_CANLF (+1)	19 kDa	5	0
Lysophospholipase II OS=Canis lupus familiaris OX=9615 GN=LYPLA2 PE=4 SV=1	tr|J9PAN4|J9PAN4_CANLF	25 kDa	2	2
Branched chain ketoacid dehydrogenase kinase OS=Canis lupus familiaris OX=9615 GN=BCKDK PE=4 SV=1	tr|F6V080|F6V080_CANLF	57 kDa	2	5
RAB5B, member RAS oncogene family OS=Canis lupus familiaris OX=9615 GN=RAB5B PE=4 SV=1	tr|E2QW69|E2QW69_CANLF	24 kDa	4	8
Transmembrane protein 165 OS=Canis lupus familiaris OX=9615 GN=TMEM165 PE=4 SV=2	tr|F1PU63|F1PU63_CANLF	35 kDa	0	7
Pre-mRNA processing factor 40 homolog A OS=Canis lupus familiaris OX=9615 GN=PRPF40A PE=4 SV=2	tr|E2R5V6|E2R5V6_CANLF (+2)	109 kDa	0	4
Importin 5 OS=Canis lupus familiaris OX=9615 GN=IPO5 PE=4 SV=2	tr|E2RF06|E2RF06_CANLF	123 kDa	4	3
PGAM family member 5, mitochondrial serine/threonine protein phosphatase OS=Canis lupus familiaris OX=9615 GN=PGAM5 PE=4 SV=2	tr|E2R7R9|E2R7R9_CANLF	39 kDa	4	3
TATA-box binding protein associated factor 9b OS=Canis lupus familiaris OX=9615 GN=TAF9B PE=4 SV=1	tr|J9P1X2|J9P1X2_CANLF	32 kDa	15	0
Uncharacterized protein OS=Canis lupus familiaris OX=9615 PE=4 SV=1	tr|J9P5T0|J9P5T0_CANLF	24 kDa	4	3
Isocitrate dehydrogenase [NAD] subunit, mitochondrial OS=Canis lupus familiaris OX=9615 GN=IDH3B PE=3 SV=1	tr|E2QUB9|E2QUB9_CANLF	42 kDa	4	4
MYD88, innate immune signal transduction adaptor OS=Canis lupus familiaris OX=9615 GN=MYD88 PE=4 SV=2	tr|F1P7V2|F1P7V2_CANLF	44 kDa	4	4
Spliceosome RNA helicase DDX39B OS=Canis lupus familiaris OX=9615 GN=DDX39B PE=3 SV=1	sp|Q5WR10|DX39B_CANLF	49 kDa	26	0
DnaJ heat shock protein family (Hsp40) member A1 OS=Canis lupus familiaris OX=9615 GN=DNAJA1 PE=3 SV=1	tr|E2RM09|E2RM09_CANLF	45 kDa	2	6
Transmembrane 9 superfamily member OS=Canis lupus familiaris OX=9615 GN=TM9SF3 PE=3 SV=1	tr|E2RSD0|E2RSD0_CANLF	68 kDa	2	6
Casein kinase II subunit beta OS=Canis lupus familiaris OX=9615 GN=CSNK2B PE=3 SV=2	tr|E2RP71|E2RP71_CANLF	34 kDa	5	3
Sideroflexin OS=Canis lupus familiaris OX=9615 GN=SFXN3 PE=3 SV=2	tr|F1P9J9|F1P9J9_CANLF	36 kDa	4	4
EH domain containing 4 OS=Canis lupus familiaris OX=9615 GN=EHD4 PE=3 SV=2	tr|F1P719|F1P719_CANLF	61 kDa	5	9
Signal sequence receptor subunit 3 OS=Canis lupus familiaris OX=9615 GN=SSR3 PE=4 SV=1	tr|E2R0K5|E2R0K5_CANLF (+1)	21 kDa	4	4
Eukaryotic translation elongation factor 2 OS=Canis lupus familiaris OX=9615 GN=EEF2 PE=4 SV=1	tr|F6XRY2|F6XRY2_CANLF	95 kDa	6	3
Dynein axonemal heavy chain 8 OS=Canis lupus familiaris OX=9615 GN=DNAH8 PE=4 SV=2	tr|E2REK9|E2REK9_CANLF (+1)	505 kDa	4	0
DNA helicase OS=Canis lupus familiaris OX=9615 GN=MCM3 PE=3 SV=2	tr|E2RF73|E2RF73_CANLF	91 kDa	0	2
HECT, UBA and WWE domain containing 1, E3 ubiquitin protein ligase OS=Canis lupus familiaris OX=9615 GN=HUWE1 PE=4 SV=1	tr|F6XKL7|F6XKL7_CANLF (+1)	484 kDa	3	0
Signal sequence receptor subunit 4 OS=Canis lupus familiaris OX=9615 GN=SSR4 PE=4 SV=1	tr|E2QY54|E2QY54_CANLF	19 kDa	7	0
Doublecortin like kinase 1 OS=Canis lupus familiaris OX=9615 GN=DCLK1 PE=4 SV=2	tr|F1PWY9|F1PWY9_CANLF (+1)	82 kDa	7	0
Uncharacterized protein OS=Canis lupus familiaris OX=9615 GN=LOC100686524 PE=4 SV=1	tr|E2R2A8|E2R2A8_CANLF	25 kDa	9	0
Neuroguidin OS=Canis lupus familiaris OX=9615 GN=NGDN PE=4 SV=1	tr|E2R1X0|E2R1X0_CANLF	36 kDa	7	0
SWI/SNF related, matrix associated, actin dependent regulator of chromatin, subfamily b, member 1 OS=Canis lupus familiaris OX=9615 GN=SMARCB1 PE=4 SV=1	tr|E2RMD3|E2RMD3_CANLF	44 kDa	0	6
60S ribosomal protein L29 OS=Canis lupus familiaris OX=9615 PE=3 SV=1	tr|J9PA77|J9PA77_CANLF	17 kDa	0	8
Nuclear receptor binding SET domain protein 2 OS=Canis lupus familiaris OX=9615 GN=NSD2 PE=4 SV=2	tr|F1PK46|F1PK46_CANLF (+1)	152 kDa	0	5
Myosin VB OS=Canis lupus familiaris OX=9615 GN=MYO5B PE=3 SV=2	tr|F1PX71|F1PX71_CANLF	211 kDa	6	0
Bromodomain adjacent to zinc finger domain 1B OS=Canis lupus familiaris OX=9615 GN=BAZ1B PE=4 SV=2	tr|E2RED7|E2RED7_CANLF (+1)	171 kDa	0	6
Uncharacterized protein OS=Canis lupus familiaris OX=9615 GN=HNRNPA1 PE=4 SV=2	tr|E2QYP1|E2QYP1_CANLF	39 kDa	7	0
Cytochrome P450 family 1 subfamily B member 1 OS=Canis lupus familiaris OX=9615 GN=CYP1B1 PE=3 SV=2	tr|E2R329|E2R329_CANLF	60 kDa	0	8
SPOUT domain containing methyltransferase 1 OS=Canis lupus familiaris OX=9615 GN=SPOUT1 PE=4 SV=2	tr|F1PC88|F1PC88_CANLF	42 kDa	8	0
Eukaryotic elongation factor, selenocysteine-tRNA specific OS=Canis lupus familiaris OX=9615 GN=EEFSEC PE=4 SV=2	tr|F1PQ89|F1PQ89_CANLF	80 kDa	9	0
Coronin OS=Canis lupus familiaris OX=9615 GN=CORO1C PE=3 SV=2	tr|F1Q1F6|F1Q1F6_CANLF (+1)	53 kDa	8	0
TATA-box binding protein associated factor, RNA polymerase I subunit C OS=Canis lupus familiaris OX=9615 GN=TAF1C PE=4 SV=1	tr|F6URP8|F6URP8_CANLF	85 kDa	8	0
Uncharacterized protein OS=Canis lupus familiaris OX=9615 PE=4 SV=1	tr|J9NZA4|J9NZA4_CANLF	30 kDa	4	0
Uncharacterized protein OS=Canis lupus familiaris OX=9615 PE=4 SV=1	tr|J9P7Q9|J9P7Q9_CANLF	63 kDa	3	0
Uncharacterized protein OS=Canis lupus familiaris OX=9615 GN=EEF1E1 PE=4 SV=1	tr|E2RNC5|E2RNC5_CANLF	20 kDa	3	4
PIN2 (TERF1) interacting telomerase inhibitor 1 OS=Canis lupus familiaris OX=9615 GN=PINX1 PE=4 SV=2	tr|E2QW24|E2QW24_CANLF (+1)	35 kDa	3	4
3-hydroxybutyrate dehydrogenase 1 OS=Canis lupus familiaris OX=9615 GN=BDH1 PE=3 SV=2	tr|E2RCC5|E2RCC5_CANLF	39 kDa	2	3
Marker of proliferation Ki-67 OS=Canis lupus familiaris OX=9615 GN=MKI67 PE=4 SV=2	tr|E2RJX3|E2RJX3_CANLF	271 kDa	0	5
Glutamate dehydrogenase OS=Canis lupus familiaris OX=9615 PE=3 SV=1	tr|F1Q2N5|F1Q2N5_CANLF	54 kDa	2	4
TATA-box binding protein associated factor 2 OS=Canis lupus familiaris OX=9615 GN=TAF2 PE=4 SV=1	tr|F6UTN8|F6UTN8_CANLF	138 kDa	5	0
DEAD-box helicase 1 OS=Canis lupus familiaris OX=9615 GN=DDX1 PE=4 SV=1	tr|F6V659|F6V659_CANLF	82 kDa	2	5
Signal recognition particle receptor subunit alpha OS=Canis lupus familiaris OX=9615 GN=SRPRA PE=4 SV=2	tr|F1PLH3|F1PLH3_CANLF (+2)	70 kDa	3	4
High mobility group protein B1 OS=Canis lupus familiaris OX=9615 GN=HMGB1 PE=2 SV=3	sp|Q6YKA4|HMGB1_CANLF (+1)	25 kDa	7	0
Mitochondrial ribosomal protein S5 OS=Canis lupus familiaris OX=9615 GN=MRPS5 PE=3 SV=2	tr|E2RB92|E2RB92_CANLF	48 kDa	2	6
ARP3 actin related protein 3 homolog OS=Canis lupus familiaris OX=9615 GN=ACTR3 PE=3 SV=1	tr|F1P679|F1P679_CANLF (+1)	48 kDa	5	2
Uncharacterized protein OS=Canis lupus familiaris OX=9615 GN=LTV1 PE=4 SV=2	tr|F1P8G1|F1P8G1_CANLF	55 kDa	5	2
Cytochrome b-245 chaperone 1 OS=Canis lupus familiaris OX=9615 GN=CYBC1 PE=4 SV=1	tr|H9GWC1|H9GWC1_CANLF	21 kDa	5	2
RNA-binding protein 8A OS=Canis lupus familiaris OX=9615 GN=RBM8A PE=3 SV=1	tr|F6XAE9|F6XAE9_CANLF	20 kDa	6	0
ELAV-like protein OS=Canis lupus familiaris OX=9615 GN=ELAVL1 PE=3 SV=2	tr|F1PSC4|F1PSC4_CANLF	37 kDa	6	0
Elongation of very long chain fatty acids protein 5 OS=Canis lupus familiaris OX=9615 GN=ELOVL5 PE=3 SV=1	tr|E2RPK5|E2RPK5_CANLF (+1)	35 kDa	0	4
Heterogeneous nuclear ribonucleoprotein A3 OS=Canis lupus familiaris OX=9615 GN=HNRNPA3 PE=4 SV=2	tr|E2RFV7|E2RFV7_CANLF	40 kDa	6	0
FACT complex subunit SSRP1 OS=Canis lupus familiaris OX=9615 GN=SSRP1 PE=3 SV=2	tr|F1Q2J2|F1Q2J2_CANLF	81 kDa	0	5
TATA-box binding protein associated factor 15 OS=Canis lupus familiaris OX=9615 GN=TAF15 PE=4 SV=2	tr|F1PB61|F1PB61_CANLF	59 kDa	5	0
Myosin-1 OS=Canis lupus familiaris OX=9615 GN=MYH1 PE=3 SV=2	sp|Q076A6|MYH1_CANLF (+3)	223 kDa	6	0
CASC3, exon junction complex subunit OS=Canis lupus familiaris OX=9615 GN=CASC3 PE=4 SV=1	tr|E2R5K5|E2R5K5_CANLF	76 kDa	6	0
Basic leucine zipper and W2 domains 1 OS=Canis lupus familiaris OX=9615 GN=BZW1 PE=4 SV=1	tr|F6V4W0|F6V4W0_CANLF	51 kDa	0	4
Purine rich element binding protein G OS=Canis lupus familiaris OX=9615 GN=PURG PE=4 SV=1	tr|F6Y2R3|F6Y2R3_CANLF	33 kDa	7	0
Filamin B OS=Canis lupus familiaris OX=9615 GN=FLNB PE=4 SV=2	tr|E2R0F2|E2R0F2_CANLF	281 kDa	8	0
Strawberry notch homolog 1 OS=Canis lupus familiaris OX=9615 GN=SBNO1 PE=4 SV=1	tr|J9NZM7|J9NZM7_CANLF	152 kDa	0	6
ARP2 actin related protein 2 homolog OS=Canis lupus familiaris OX=9615 GN=ACTR2 PE=3 SV=2	tr|E2QXY7|E2QXY7_CANLF	45 kDa	7	0
Tropomodulin 3 OS=Canis lupus familiaris OX=9615 GN=TMOD3 PE=4 SV=1	tr|E2QWL1|E2QWL1_CANLF	40 kDa	5	0
Enolase 1 OS=Canis lupus familiaris OX=9615 GN=ENO1 PE=3 SV=2	tr|F1PCH3|F1PCH3_CANLF	47 kDa	6	0
Thymidine kinase OS=Canis lupus familiaris OX=9615 GN=TK1 PE=3 SV=1	tr|E2QXP4|E2QXP4_CANLF	26 kDa	0	7
Chromobox 5 OS=Canis lupus familiaris OX=9615 GN=CBX5 PE=4 SV=1	tr|E2QYK6|E2QYK6_CANLF	22 kDa	0	7
S-adenosylmethionine synthase OS=Canis lupus familiaris OX=9615 GN=MAT2A PE=3 SV=1	tr|E2R431|E2R431_CANLF	44 kDa	0	7
Calcium/calmodulin dependent protein kinase II delta OS=Canis lupus familiaris OX=9615 GN=CAMK2D PE=4 SV=2	tr|E2RR74|E2RR74_CANLF (+1)	60 kDa	7	0
General transcription factor IIH subunit 4 OS=Canis lupus familiaris OX=9615 GN=GTF2H4 PE=3 SV=2	tr|F1PGI3|F1PGI3_CANLF	52 kDa	0	7
Transmembrane protein 70 OS=Canis lupus familiaris OX=9615 GN=TMEM70 PE=4 SV=2	tr|F1PJL1|F1PJL1_CANLF	28 kDa	0	7
ATP binding cassette subfamily E member 1 OS=Canis lupus familiaris OX=9615 GN=ABCE1 PE=4 SV=1	tr|F6X725|F6X725_CANLF (+1)	67 kDa	0	8
Erythrocyte membrane protein band 4.1 like 4B OS=Canis lupus familiaris OX=9615 GN=EPB41L4B PE=4 SV=2	tr|F1Q1Y8|F1Q1Y8_CANLF	96 kDa	11	0
Solute carrier family 2 member 1 OS=Canis lupus familiaris OX=9615 GN=SLC2A1 PE=3 SV=2	tr|F1PWN2|F1PWN2_CANLF (+1)	54 kDa	0	2
Serine and arginine rich splicing factor 5 OS=Canis lupus familiaris OX=9615 GN=SRSF5 PE=4 SV=1	tr|E2R8E5|E2R8E5_CANLF	31 kDa	3	0
Uncharacterized protein OS=Canis lupus familiaris OX=9615 PE=4 SV=1	tr|J9JHX3|J9JHX3_CANLF	12 kDa	11	0
Uncharacterized protein OS=Canis lupus familiaris OX=9615 GN=SURF6 PE=4 SV=1	tr|E2QV35|E2QV35_CANLF (+1)	41 kDa	2	2
Ubiquitin like domain containing CTD phosphatase 1 OS=Canis lupus familiaris OX=9615 GN=UBLCP1 PE=4 SV=1	tr|E2RR79|E2RR79_CANLF	37 kDa	2	2
Tripeptidyl peptidase 2 OS=Canis lupus familiaris OX=9615 GN=TPP2 PE=4 SV=2	tr|E2R9J9|E2R9J9_CANLF	140 kDa	2	0
Myosin heavy chain 11 OS=Canis lupus familiaris OX=9615 GN=MYH11 PE=3 SV=2	tr|F1PJ01|F1PJ01_CANLF	227 kDa	2	0
Ras homolog, mTORC1 binding OS=Canis lupus familiaris OX=9615 GN=RHEB PE=4 SV=1	tr|E2RFF0|E2RFF0_CANLF	20 kDa	3	2
Translocation protein SEC62 OS=Canis lupus familiaris OX=9615 GN=SEC62 PE=4 SV=1	tr|J9NUW8|J9NUW8_CANLF	46 kDa	2	3
YY1 transcription factor OS=Canis lupus familiaris OX=9615 GN=YY1 PE=4 SV=1	tr|E2RHE9|E2RHE9_CANLF	44 kDa	0	4
Thioredoxin domain containing 9 OS=Canis lupus familiaris OX=9615 GN=TXNDC9 PE=4 SV=2	tr|F1PMA2|F1PMA2_CANLF (+1)	27 kDa	0	3
Programmed cell death 6 OS=Canis lupus familiaris OX=9615 GN=PDCD6 PE=4 SV=2	tr|F1Q1H3|F1Q1H3_CANLF	22 kDa	5	0
AP-1 complex subunit gamma OS=Canis lupus familiaris OX=9615 GN=AP1G1 PE=3 SV=2	tr|E2RPG3|E2RPG3_CANLF	91 kDa	0	4
Keratin 24 OS=Canis lupus familiaris OX=9615 GN=KRT24 PE=3 SV=2	tr|E2R150|E2R150_CANLF	56 kDa	9	0
Yip1 interacting factor homolog A, membrane trafficking protein OS=Canis lupus familiaris OX=9615 GN=YIF1A PE=4 SV=1	tr|J9P3D1|J9P3D1_CANLF	32 kDa	0	4
Mucin 1, cell surface associated OS=Canis lupus familiaris OX=9615 GN=MUC1 PE=4 SV=2	tr|F1Q3G6|F1Q3G6_CANLF (+1)	56 kDa	6	0
Twinfilin actin binding protein 1 OS=Canis lupus familiaris OX=9615 GN=TWF1 PE=4 SV=2	tr|F1PFK0|F1PFK0_CANLF (+1)	41 kDa	3	3
Actin-related protein 8 OS=Canis lupus familiaris OX=9615 GN=ACTR8 PE=3 SV=2	tr|F1PVB9|F1PVB9_CANLF	71 kDa	2	4
cAMP-dependent protein kinase catalytic subunit alpha OS=Canis lupus familiaris OX=9615 GN=PRKACA PE=1 SV=3	sp|Q8MJ44|KAPCA_CANLF (+1)	41 kDa	2	4
Inosine triphosphate pyrophosphatase OS=Canis lupus familiaris OX=9615 GN=ITPA PE=3 SV=1	tr|J9P4A1|J9P4A1_CANLF	21 kDa	4	2
U2 small nuclear RNA auxiliary factor 1 OS=Canis lupus familiaris OX=9615 GN=U2AF1 PE=4 SV=1	tr|J9P492|J9P492_CANLF	28 kDa	4	2
RRN3 homolog, RNA polymerase I transcription factor OS=Canis lupus familiaris OX=9615 GN=RRN3 PE=4 SV=2	tr|E2QZE2|E2QZE2_CANLF	74 kDa	0	6
RAB11 family interacting protein 1 OS=Canis lupus familiaris OX=9615 GN=RAB11FIP1 PE=4 SV=1	tr|F6XPC2|F6XPC2_CANLF	137 kDa	6	0
Trypsin domain containing 1 OS=Canis lupus familiaris OX=9615 GN=TYSND1 PE=3 SV=1	tr|E2RQR5|E2RQR5_CANLF	22 kDa	0	5
RNA helicase OS=Canis lupus familiaris OX=9615 GN=DDX55 PE=3 SV=2	tr|F1P8J6|F1P8J6_CANLF	68 kDa	0	5
Voltage dependent anion channel 1 OS=Canis lupus familiaris OX=9615 GN=VDAC1 PE=4 SV=1	tr|F1PC72|F1PC72_CANLF (+1)	32 kDa	7	0
Replication factor C subunit 2 OS=Canis lupus familiaris OX=9615 GN=RFC2 PE=4 SV=1	tr|F6ULR2|F6ULR2_CANLF	40 kDa	0	4
CWC22 spliceosome associated protein homolog OS=Canis lupus familiaris OX=9615 GN=CWC22 PE=4 SV=2	tr|E2RIF6|E2RIF6_CANLF (+1)	106 kDa	0	4
Dolichyl-diphosphooligosaccharide--protein glycosyltransferase subunit STT3B OS=Canis lupus familiaris OX=9615 GN=STT3B PE=1 SV=1	sp|E2RG47|STT3B_CANLF	94 kDa	0	5
NAD(P)H quinone dehydrogenase 1 OS=Canis lupus familiaris OX=9615 GN=NQO1 PE=4 SV=1	tr|F1PBZ4|F1PBZ4_CANLF	31 kDa	4	0
6-phosphogluconate dehydrogenase, decarboxylating OS=Canis lupus familiaris OX=9615 GN=PGD PE=3 SV=2	tr|F1PE09|F1PE09_CANLF	53 kDa	5	0
DEAD-box helicase 49 OS=Canis lupus familiaris OX=9615 GN=DDX49 PE=3 SV=1	tr|E2RBM7|E2RBM7_CANLF	55 kDa	4	0
Adaptor related protein complex 3 subunit mu 1 OS=Canis lupus familiaris OX=9615 GN=AP3M1 PE=3 SV=1	tr|E2RJN1|E2RJN1_CANLF	47 kDa	0	3
Ubiquinol-cytochrome c reductase complex III subunit VII OS=Canis lupus familiaris OX=9615 GN=UQCRQ PE=4 SV=1	tr|E2RTB5|E2RTB5_CANLF	10 kDa	5	0
Myosin heavy chain 14 OS=Canis lupus familiaris OX=9615 GN=MYH14 PE=3 SV=2	tr|F1PYS6|F1PYS6_CANLF (+1)	232 kDa	5	0
Very-long-chain (3R)-3-hydroxyacyl-CoA dehydratase OS=Canis lupus familiaris OX=9615 GN=HACD2 PE=3 SV=2	tr|F1P9X9|F1P9X9_CANLF (+1)	24 kDa	0	5
KH RNA binding domain containing, signal transduction associated 1 OS=Canis lupus familiaris OX=9615 GN=KHDRBS1 PE=4 SV=2	tr|F1PLD5|F1PLD5_CANLF (+1)	48 kDa	5	0
RAB43, member RAS oncogene family OS=Canis lupus familiaris OX=9615 GN=RAB43 PE=4 SV=1	tr|E2RP90|E2RP90_CANLF	23 kDa	0	6
SCY1 like pseudokinase 1 OS=Canis lupus familiaris OX=9615 GN=SCYL1 PE=4 SV=2	tr|E2QUV4|E2QUV4_CANLF (+1)	87 kDa	0	5
G protein-coupled receptor class C group 5 member A OS=Canis lupus familiaris OX=9615 GN=GPRC5A PE=4 SV=2	tr|F1PHN5|F1PHN5_CANLF	40 kDa	2	0
KIAA2026 OS=Canis lupus familiaris OX=9615 GN=KIAA2026 PE=4 SV=2	tr|F1PLN1|F1PLN1_CANLF (+2)	229 kDa	3	0
Mediator complex subunit 23 OS=Canis lupus familiaris OX=9615 GN=MED23 PE=4 SV=2	tr|F1P660|F1P660_CANLF	157 kDa	0	5
Tyrosine-protein phosphatase non-receptor type OS=Canis lupus familiaris OX=9615 GN=PTPN2 PE=3 SV=2	tr|F1PLF3|F1PLF3_CANLF	49 kDa	0	5
Uncharacterized protein OS=Canis lupus familiaris OX=9615 GN=TSR1 PE=4 SV=2	tr|F1PXP0|F1PXP0_CANLF (+1)	83 kDa	3	0
MET transcriptional regulator MACC1 OS=Canis lupus familiaris OX=9615 GN=MACC1 PE=4 SV=1	tr|F6X7M2|F6X7M2_CANLF	96 kDa	0	5
BMP2 inducible kinase OS=Canis lupus familiaris OX=9615 GN=BMP2K PE=4 SV=2	tr|E2R0L7|E2R0L7_CANLF	126 kDa	3	0
Ribosomal protein OS=Canis lupus familiaris OX=9615 GN=MRPL36 PE=3 SV=1	tr|E2RNM7|E2RNM7_CANLF	12 kDa	5	0
GATA zinc finger domain containing 2A OS=Canis lupus familiaris OX=9615 GN=GATAD2A PE=4 SV=2	tr|E2RRI2|E2RRI2_CANLF	69 kDa	0	5
Chromosome transmission fidelity factor 18 OS=Canis lupus familiaris OX=9615 GN=CHTF18 PE=4 SV=2	tr|F1PFW9|F1PFW9_CANLF	124 kDa	0	4
Staphylococcal nuclease domain-containing protein OS=Canis lupus familiaris OX=9615 GN=SND1 PE=4 SV=2	tr|E2RH91|E2RH91_CANLF	102 kDa	0	5
40S ribosomal protein S17 OS=Canis lupus familiaris OX=9615 GN=RPS17 PE=2 SV=2	sp|P63273|RS17_CANLF (+2)	16 kDa	7	0
Pleckstrin homology domain interacting protein OS=Canis lupus familiaris OX=9615 GN=PHIP PE=4 SV=2	tr|E2R470|E2R470_CANLF (+1)	206 kDa	0	7
TATA-box binding protein associated factor, RNA polymerase I subunit A OS=Canis lupus familiaris OX=9615 GN=TAF1A PE=4 SV=2	tr|E2R8E6|E2R8E6_CANLF	53 kDa	6	0
Nuclear cap-binding protein subunit 2 OS=Canis lupus familiaris OX=9615 GN=NCBP2 PE=3 SV=1	tr|E2RFC9|E2RFC9_CANLF	18 kDa	6	0
Serine and arginine rich splicing factor 1 OS=Canis lupus familiaris OX=9615 GN=SRSF1 PE=4 SV=2	tr|E2RJL3|E2RJL3_CANLF	28 kDa	6	0
Peptidyl-prolyl cis-trans isomerase OS=Canis lupus familiaris OX=9615 GN=PPIL1 PE=3 SV=1	tr|E2RPE2|E2RPE2_CANLF	18 kDa	6	0
RNA polymerase II subunit C OS=Canis lupus familiaris OX=9615 GN=POLR2C PE=4 SV=1	tr|E2RQ42|E2RQ42_CANLF	31 kDa	0	6
Heterogeneous nuclear ribonucleoprotein A/B OS=Canis lupus familiaris OX=9615 GN=HNRNPAB PE=4 SV=2	tr|F1PA19|F1PA19_CANLF	30 kDa	6	0
Serine and arginine rich splicing factor 3 OS=Canis lupus familiaris OX=9615 GN=SRSF3 PE=4 SV=1	tr|F2Z4N6|F2Z4N6_CANLF	19 kDa	6	0
L-lactate dehydrogenase OS=Canis lupus familiaris OX=9615 GN=LDHB PE=3 SV=1	tr|E2R761|E2R761_CANLF (+1)	37 kDa	8	0
CTD nuclear envelope phosphatase 1 OS=Canis lupus familiaris OX=9615 GN=CTDNEP1 PE=4 SV=1	tr|E2R6N2|E2R6N2_CANLF	28 kDa	0	6
USO1 vesicle transport factor OS=Canis lupus familiaris OX=9615 GN=USO1 PE=4 SV=2	tr|E2R8C6|E2R8C6_CANLF (+1)	108 kDa	0	6
Uncharacterized protein OS=Canis lupus familiaris OX=9615 GN=HNRNPUL2 PE=4 SV=2	tr|F1P8K1|F1P8K1_CANLF (+1)	85 kDa	6	0
WD repeat domain 37 OS=Canis lupus familiaris OX=9615 GN=WDR37 PE=4 SV=2	tr|F1PKP5|F1PKP5_CANLF	55 kDa	0	6
O-acyltransferase OS=Canis lupus familiaris OX=9615 GN=SOAT1 PE=3 SV=2	tr|F1PUL0|F1PUL0_CANLF	65 kDa	0	3
Proline rich 11 OS=Canis lupus familiaris OX=9615 GN=PRR11 PE=4 SV=1	tr|E2RK57|E2RK57_CANLF	41 kDa	2	2
Neuregulin 1 OS=Canis lupus familiaris OX=9615 GN=NRG1 PE=4 SV=2	tr|F1Q0Y7|F1Q0Y7_CANLF (+1)	70 kDa	0	3
Tubulin alpha chain OS=Canis lupus familiaris OX=9615 GN=LOC477570 PE=3 SV=2	tr|F1PE21|F1PE21_CANLF (+1)	50 kDa	0	45
Tubulin beta chain OS=Canis lupus familiaris OX=9615 GN=TUBB3 PE=3 SV=1	tr|F2Z4P1|F2Z4P1_CANLF	50 kDa	49	0
Elongation of very long chain fatty acids protein 7 OS=Canis lupus familiaris OX=9615 GN=ELOVL7 PE=3 SV=2	tr|E2RFT7|E2RFT7_CANLF (+1)	34 kDa	2	2
Solute carrier family 25 member 17 OS=Canis lupus familiaris OX=9615 GN=SLC25A17 PE=3 SV=2	tr|F1PTI5|F1PTI5_CANLF	35 kDa	0	2
Ubiquitin specific peptidase 10 OS=Canis lupus familiaris OX=9615 GN=USP10 PE=3 SV=1	tr|F1PEV7|F1PEV7_CANLF	87 kDa	0	3
BRD4 interacting chromatin remodeling complex associated protein OS=Canis lupus familiaris OX=9615 GN=BICRA PE=4 SV=2	tr|F1PNN8|F1PNN8_CANLF	151 kDa	2	2
Uncharacterized protein OS=Canis lupus familiaris OX=9615 GN=ATP5PO PE=3 SV=2	tr|E2RPE8|E2RPE8_CANLF (+1)	25 kDa	5	0
Microsomal glutathione S-transferase 1 OS=Canis lupus familiaris OX=9615 GN=MGST1 PE=4 SV=1	tr|E2RHK1|E2RHK1_CANLF	18 kDa	5	0
Heterogeneous nuclear ribonucleoprotein D OS=Canis lupus familiaris OX=9615 GN=HNRNPD PE=4 SV=2	tr|E2RIX2|E2RIX2_CANLF	38 kDa	7	0
RNA polymerase I and III subunit D OS=Canis lupus familiaris OX=9615 GN=POLR1D PE=4 SV=1	tr|E2RI73|E2RI73_CANLF	15 kDa	5	0
Solute carrier family 25 member 18 (Fragment) OS=Canis lupus familiaris OX=9615 GN=SLC25A18 PE=3 SV=2	tr|E2RD58|E2RD58_CANLF (+1)	33 kDa	3	2
Developmentally regulated GTP binding protein 1 OS=Canis lupus familiaris OX=9615 GN=DRG1 PE=4 SV=1	tr|J9P0A6|J9P0A6_CANLF	41 kDa	3	2
Hexokinase 2 OS=Canis lupus familiaris OX=9615 GN=HK2 PE=3 SV=2	tr|F1PAZ2|F1PAZ2_CANLF	99 kDa	0	5
Heterogeneous nuclear ribonucleoprotein H3 OS=Canis lupus familiaris OX=9615 GN=HNRNPH3 PE=4 SV=2	tr|F1P8D3|F1P8D3_CANLF	37 kDa	2	3
Magnesium transporter 1 OS=Canis lupus familiaris OX=9615 GN=MAGT1 PE=4 SV=2	tr|E2RRH2|E2RRH2_CANLF	42 kDa	3	2
Chromosome 17 C1orf68 homolog OS=Canis lupus familiaris OX=9615 GN=C17H1orf68 PE=4 SV=1	tr|J9P4G7|J9P4G7_CANLF	26 kDa	3	2
Uncharacterized protein OS=Canis lupus familiaris OX=9615 GN=MAD2L1 PE=4 SV=2	tr|E2R3U8|E2R3U8_CANLF	24 kDa	3	2
Glutamate-cysteine ligase modifier subunit OS=Canis lupus familiaris OX=9615 GN=GCLM PE=4 SV=1	tr|F1P7D3|F1P7D3_CANLF	26 kDa	5	0
Eukaryotic translation initiation factor 3 subunit A OS=Canis lupus familiaris OX=9615 GN=EIF3A PE=3 SV=2	tr|E2RSR5|E2RSR5_CANLF	163 kDa	2	3
ER lumen protein-retaining receptor OS=Canis lupus familiaris OX=9615 GN=KDELR3 PE=3 SV=1	tr|E2RA31|E2RA31_CANLF	25 kDa	2	3
Claudin-2 OS=Canis lupus familiaris OX=9615 GN=CLDN2 PE=2 SV=1	sp|Q95KM6|CLD2_CANLF (+1)	25 kDa	4	0
Growth/differentiation factor 8 OS=Canis lupus familiaris OX=9615 GN=MSTN PE=2 SV=1	sp|Q6UKZ8|GDF8_CANLF	43 kDa	3	0
YTH N6-methyladenosine RNA binding protein 1 OS=Canis lupus familiaris OX=9615 GN=YTHDF1 PE=4 SV=2	tr|F1PLQ4|F1PLQ4_CANLF	55 kDa	3	2
Capping actin protein of muscle Z-line subunit beta OS=Canis lupus familiaris OX=9615 GN=CAPZB PE=4 SV=2	tr|F1PQS3|F1PQS3_CANLF	41 kDa	4	0
Gem nuclear organelle associated protein 6 OS=Canis lupus familiaris OX=9615 GN=GEMIN6 PE=4 SV=1	tr|J9P8K8|J9P8K8_CANLF	19 kDa	4	0
Chromatin target of PRMT1 OS=Canis lupus familiaris OX=9615 GN=CHTOP PE=4 SV=2	tr|E2R9Q7|E2R9Q7_CANLF (+1)	27 kDa	4	0
Clathrin heavy chain OS=Canis lupus familiaris OX=9615 GN=CLTC PE=3 SV=2	tr|F1PHQ0|F1PHQ0_CANLF	192 kDa	3	0
Misato 1, mitochondrial distribution and morphology regulator OS=Canis lupus familiaris OX=9615 GN=MSTO1 PE=4 SV=2	tr|E2RSB9|E2RSB9_CANLF (+1)	62 kDa	0	4
DEAD-box helicase 6 OS=Canis lupus familiaris OX=9615 GN=DDX6 PE=3 SV=1	tr|E2RR01|E2RR01_CANLF	54 kDa	4	0
Chromosome segregation 1 like OS=Canis lupus familiaris OX=9615 GN=CSE1L PE=4 SV=2	tr|F1Q1V0|F1Q1V0_CANLF	111 kDa	0	3
Small nuclear ribonucleoprotein E OS=Canis lupus familiaris OX=9615 PE=3 SV=1	tr|J9P098|J9P098_CANLF	11 kDa	4	0
DNA mismatch repair protein OS=Canis lupus familiaris OX=9615 GN=MSH2 PE=3 SV=2	tr|F1PM37|F1PM37_CANLF	105 kDa	4	0
Uncharacterized protein OS=Canis lupus familiaris OX=9615 GN=GK PE=3 SV=2	tr|E2RNT9|E2RNT9_CANLF (+1)	58 kDa	4	0
Cathepsin K OS=Canis lupus familiaris OX=9615 GN=CTSK PE=2 SV=1	sp|Q3ZKN1|CATK_CANLF (+1)	37 kDa	4	0
Kinesin-like protein OS=Canis lupus familiaris OX=9615 GN=KIF22 PE=3 SV=2	tr|E2RRY9|E2RRY9_CANLF (+1)	59 kDa	0	4
Annexin OS=Canis lupus familiaris OX=9615 GN=ANXA8L1 PE=3 SV=2	tr|E2R0S6|E2R0S6_CANLF	43 kDa	4	0
TROVE domain family member 2 OS=Canis lupus familiaris OX=9615 GN=RO60 PE=4 SV=2	tr|F1PUR1|F1PUR1_CANLF	62 kDa	3	0
Heterogeneous nuclear ribonucleoprotein D like OS=Canis lupus familiaris OX=9615 GN=HNRNPDL PE=4 SV=1	tr|E2QRT0|E2QRT0_CANLF	46 kDa	5	0
ER lipid raft associated 2 OS=Canis lupus familiaris OX=9615 GN=ERLIN2 PE=4 SV=1	tr|E2QY23|E2QY23_CANLF	38 kDa	4	0
Zinc finger protein 106 OS=Canis lupus familiaris OX=9615 GN=ZNF106 PE=4 SV=2	tr|E2R5Z6|E2R5Z6_CANLF	212 kDa	4	0
Kinetochore associated 1 OS=Canis lupus familiaris OX=9615 GN=KNTC1 PE=4 SV=2	tr|E2R234|E2R234_CANLF	250 kDa	0	4
Coatomer subunit gamma OS=Canis lupus familiaris OX=9615 GN=COPG2 PE=3 SV=2	tr|F1PHS7|F1PHS7_CANLF	114 kDa	0	12
Sulfotransferase 1A1 OS=Canis lupus familiaris OX=9615 GN=SULT1A1 PE=1 SV=1	sp|Q29476|ST1A1_CANLF	34 kDa	5	0
Nucleoside diphosphate kinase A OS=Canis lupus familiaris OX=9615 GN=NME1 PE=2 SV=1	sp|Q50KA9|NDKA_CANLF	17 kDa	5	0
Uncharacterized protein OS=Canis lupus familiaris OX=9615 GN=LOC489591 PE=4 SV=2	tr|E2R4W7|E2R4W7_CANLF (+3)	93 kDa	5	0
FAST kinase domains 5 OS=Canis lupus familiaris OX=9615 GN=FASTKD5 PE=4 SV=2	tr|E2RHP5|E2RHP5_CANLF	86 kDa	0	5
Uncharacterized protein OS=Canis lupus familiaris OX=9615 GN=BUD31 PE=4 SV=1	tr|E2RMW3|E2RMW3_CANLF	17 kDa	5	0
Death associated protein 3 OS=Canis lupus familiaris OX=9615 GN=DAP3 PE=4 SV=2	tr|F1P6P0|F1P6P0_CANLF	45 kDa	5	0
ATP-dependent 6-phosphofructokinase OS=Canis lupus familiaris OX=9615 GN=PFKP PE=3 SV=2	tr|F1PKS1|F1PKS1_CANLF (+1)	85 kDa	0	5
Stratifin OS=Canis lupus familiaris OX=9615 GN=SFN PE=3 SV=2	tr|F1PQ93|F1PQ93_CANLF	28 kDa	11	0
Uncharacterized protein OS=Canis lupus familiaris OX=9615 PE=4 SV=1	tr|J9P763|J9P763_CANLF	11 kDa	5	0
Regulator of telomere elongation helicase 1 OS=Canis lupus familiaris OX=9615 GN=RTEL1 PE=3 SV=2	tr|E2RLA6|E2RLA6_CANLF	135 kDa	5	0
Importin 11 OS=Canis lupus familiaris OX=9615 GN=IPO11 PE=4 SV=2	tr|F1PTU2|F1PTU2_CANLF	112 kDa	0	5
SBDS, ribosome maturation factor OS=Canis lupus familiaris OX=9615 GN=SBDS PE=4 SV=1	tr|E2R2W6|E2R2W6_CANLF	29 kDa	5	0
Focadhesin OS=Canis lupus familiaris OX=9615 GN=FOCAD PE=4 SV=2	tr|E2QUN6|E2QUN6_CANLF	201 kDa	5	0
Ribosomal RNA processing 1B OS=Canis lupus familiaris OX=9615 GN=RRP1B PE=4 SV=2	tr|F1PS87|F1PS87_CANLF	78 kDa	0	5
ERH, mRNA splicing and mitosis factor OS=Canis lupus familiaris OX=9615 GN=ERH PE=4 SV=1	tr|J9P0J7|J9P0J7_CANLF	18 kDa	5	0
Bromodomain PHD finger transcription factor OS=Canis lupus familiaris OX=9615 GN=BPTF PE=4 SV=2	tr|F1PFZ4|F1PFZ4_CANLF (+1)	303 kDa	5	0
Solute carrier family 25 member 15 OS=Canis lupus familiaris OX=9615 GN=SLC25A15 PE=3 SV=1	tr|E2R9M3|E2R9M3_CANLF	32 kDa	0	2
Presenilin associated rhomboid like OS=Canis lupus familiaris OX=9615 GN=PARL PE=4 SV=1	tr|E2RQQ1|E2RQQ1_CANLF	42 kDa	0	2
Gem nuclear organelle associated protein 8 OS=Canis lupus familiaris OX=9615 GN=GEMIN8 PE=4 SV=1	tr|J9P1M4|J9P1M4_CANLF	27 kDa	0	2
Uncharacterized protein OS=Canis lupus familiaris OX=9615 GN=KRT86 PE=3 SV=1	tr|L7N097|L7N097_CANLF	52 kDa	0	3
NFKB repressing factor OS=Canis lupus familiaris OX=9615 GN=NKRF PE=4 SV=2	tr|E2RI67|E2RI67_CANLF	88 kDa	2	2
Uncharacterized protein OS=Canis lupus familiaris OX=9615 GN=ARL2 PE=3 SV=1	tr|J9JHR7|J9JHR7_CANLF	17 kDa	2	2
MMS19 homolog, cytosolic iron-sulfur assembly component OS=Canis lupus familiaris OX=9615 GN=MMS19 PE=4 SV=2	tr|E2RRC2|E2RRC2_CANLF	113 kDa	2	2
TAO kinase 3 OS=Canis lupus familiaris OX=9615 GN=TAOK3 PE=4 SV=2	tr|E2RM17|E2RM17_CANLF	105 kDa	2	2
Proteasome endopeptidase complex OS=Canis lupus familiaris OX=9615 GN=PSMA7 PE=3 SV=2	tr|F1PUB5|F1PUB5_CANLF	25 kDa	3	2
Dual specificity phosphatase 11 OS=Canis lupus familiaris OX=9615 GN=DUSP11 PE=4 SV=2	tr|E2RSE3|E2RSE3_CANLF	39 kDa	2	2
V-type proton ATPase subunit H OS=Canis lupus familiaris OX=9615 GN=ATP6V1H PE=3 SV=1	tr|E2RHZ8|E2RHZ8_CANLF	56 kDa	2	2
Mitochondrial fission process 1 OS=Canis lupus familiaris OX=9615 GN=MTFP1 PE=4 SV=2	tr|E2RMA4|E2RMA4_CANLF	22 kDa	3	0
AT-rich interaction domain 1A OS=Canis lupus familiaris OX=9615 GN=ARID1A PE=4 SV=2	tr|E2RSH9|E2RSH9_CANLF (+1)	242 kDa	0	4
Uncharacterized protein OS=Canis lupus familiaris OX=9615 GN=PDHB PE=4 SV=1	tr|E2R268|E2R268_CANLF	39 kDa	2	2
Uncharacterized protein OS=Canis lupus familiaris OX=9615 GN=DHRS4 PE=4 SV=1	tr|F1PCI3|F1PCI3_CANLF	30 kDa	2	2
T-complex protein 1 subunit eta OS=Canis lupus familiaris OX=9615 GN=CCT7 PE=3 SV=1	tr|F1Q406|F1Q406_CANLF (+1)	59 kDa	0	2
DNA helicase OS=Canis lupus familiaris OX=9615 GN=MCM2 PE=3 SV=2	tr|F1PR47|F1PR47_CANLF (+1)	107 kDa	0	3
Desmoglein-1 OS=Canis lupus familiaris OX=9615 GN=DSG1 PE=2 SV=1	sp|Q9GKQ8|DSG1_CANLF (+2)	114 kDa	0	3
tRNA-splicing ligase RtcB homolog OS=Canis lupus familiaris OX=9615 GN=RTCB PE=3 SV=1	tr|E2RCD6|E2RCD6_CANLF	55 kDa	3	0
Importin subunit alpha OS=Canis lupus familiaris OX=9615 GN=KPNA4 PE=3 SV=1	tr|J9PAW2|J9PAW2_CANLF	58 kDa	7	0
Plectin OS=Canis lupus familiaris OX=9615 GN=PLEC PE=4 SV=1	tr|J9NZV2|J9NZV2_CANLF	161 kDa	133	0
N(alpha)-acetyltransferase 10, NatA catalytic subunit OS=Canis lupus familiaris OX=9615 GN=NAA10 PE=4 SV=2	tr|F1Q0H1|F1Q0H1_CANLF	26 kDa	0	3
RAB, member of RAS oncogene family like 3 OS=Canis lupus familiaris OX=9615 GN=RABL3 PE=4 SV=2	tr|E2R3T1|E2R3T1_CANLF	29 kDa	0	3
ATP synthase subunit a OS=Canis lupus familiaris OX=9615 GN=MT-ATP6 PE=3 SV=3	sp|Q9ZZ62|ATP6_CANLF	25 kDa	0	3
Serpin family C member 1 OS=Canis lupus familiaris OX=9615 GN=SERPINC1 PE=3 SV=2	tr|E2RES2|E2RES2_CANLF	52 kDa	0	3
Follistatin OS=Canis lupus familiaris OX=9615 GN=FST PE=4 SV=2	tr|E2RIY8|E2RIY8_CANLF	37 kDa	0	2
Uncharacterized protein OS=Canis lupus familiaris OX=9615 GN=HADHB PE=3 SV=1	tr|J9NZC6|J9NZC6_CANLF	52 kDa	0	3
Troponin T3, fast skeletal type OS=Canis lupus familiaris OX=9615 GN=TNNT3 PE=4 SV=2	tr|E2RDZ8|E2RDZ8_CANLF (+1)	31 kDa	2	0
Lysine demethylase 5A OS=Canis lupus familiaris OX=9615 GN=KDM5A PE=4 SV=2	tr|F1Q4J4|F1Q4J4_CANLF	192 kDa	0	4
SWI/SNF related, matrix associated, actin dependent regulator of chromatin, subfamily d, member 1 OS=Canis lupus familiaris OX=9615 GN=SMARCD1 PE=4 SV=2	tr|F1PAY9|F1PAY9_CANLF	55 kDa	4	0
UDP-glucose 6-dehydrogenase OS=Canis lupus familiaris OX=9615 GN=UGDH PE=3 SV=1	tr|E2R311|E2R311_CANLF	55 kDa	3	0
U6 small nuclear RNA (adenine-(43)-N(6))-methyltransferase OS=Canis lupus familiaris OX=9615 GN=METTL16 PE=3 SV=2	tr|E2QY36|E2QY36_CANLF	64 kDa	0	3
Dynein axonemal assembly factor 5 OS=Canis lupus familiaris OX=9615 GN=DNAAF5 PE=4 SV=2	tr|E2R9K0|E2R9K0_CANLF	95 kDa	0	3
AP complex subunit sigma OS=Canis lupus familiaris OX=9615 GN=AP2S1 PE=3 SV=1	tr|E2RSJ0|E2RSJ0_CANLF	17 kDa	3	0
Ras-related protein Rab-21 OS=Canis lupus familiaris OX=9615 GN=RAB21 PE=3 SV=3	sp|P55745|RAB21_CANLF (+1)	24 kDa	0	3
DNA polymerase OS=Canis lupus familiaris OX=9615 GN=POLA1 PE=3 SV=1	tr|F6Y1C9|F6Y1C9_CANLF	167 kDa	3	0
Ubiquitin conjugating enzyme E2 G2 OS=Canis lupus familiaris OX=9615 GN=UBE2G2 PE=3 SV=1	tr|J9NY70|J9NY70_CANLF	19 kDa	3	0
Diaphanous related formin 1 OS=Canis lupus familiaris OX=9615 GN=DIAPH1 PE=4 SV=2	tr|F1PZE5|F1PZE5_CANLF	142 kDa	3	0
Mitochondrial ribosomal protein L43 OS=Canis lupus familiaris OX=9615 GN=MRPL43 PE=4 SV=1	tr|E2RN98|E2RN98_CANLF	28 kDa	2	0
Leucine rich repeat containing 59 OS=Canis lupus familiaris OX=9615 GN=LRRC59 PE=4 SV=2	tr|F1Q3G5|F1Q3G5_CANLF	37 kDa	3	0
Bromodomain containing 7 OS=Canis lupus familiaris OX=9615 GN=BRD7 PE=4 SV=2	tr|F1P726|F1P726_CANLF (+1)	74 kDa	0	3
Non-specific serine/threonine protein kinase OS=Canis lupus familiaris OX=9615 GN=MARK2 PE=4 SV=2	tr|F1PVU3|F1PVU3_CANLF	86 kDa	0	3
Phospholipase OS=Canis lupus familiaris OX=9615 GN=PLD2 PE=3 SV=2	tr|F1Q2H6|F1Q2H6_CANLF	104 kDa	0	3
Cell division cycle 5 like OS=Canis lupus familiaris OX=9615 GN=CDC5L PE=4 SV=1	tr|E2RLP4|E2RLP4_CANLF	92 kDa	3	0
Peroxisomal biogenesis factor 11 beta OS=Canis lupus familiaris OX=9615 GN=PEX11B PE=4 SV=1	tr|E2QYT4|E2QYT4_CANLF	28 kDa	0	3
Dymeclin OS=Canis lupus familiaris OX=9615 GN=DYM PE=4 SV=1	tr|F6XXS4|F6XXS4_CANLF	76 kDa	0	3
Serpin family B member 1 OS=Canis lupus familiaris OX=9615 GN=SERPINB1 PE=3 SV=1	tr|E2RKJ6|E2RKJ6_CANLF	43 kDa	3	0
Protein argonaute-2 OS=Canis lupus familiaris OX=9615 GN=AGO2 PE=3 SV=2	tr|F1PQZ7|F1PQZ7_CANLF	92 kDa	3	0
Uncharacterized protein OS=Canis lupus familiaris OX=9615 PE=3 SV=1	tr|J9P3Q3|J9P3Q3_CANLF	17 kDa	3	0
Cyclin dependent kinase 6 OS=Canis lupus familiaris OX=9615 GN=CDK6 PE=3 SV=1	tr|E2RLM4|E2RLM4_CANLF	37 kDa	4	0
Actinin alpha 1 OS=Canis lupus familiaris OX=9615 GN=ACTN1 PE=4 SV=1	tr|E2QY07|E2QY07_CANLF (+1)	103 kDa	45	0
Uncharacterized protein OS=Canis lupus familiaris OX=9615 GN=LOC100687259 PE=3 SV=1	tr|J9P1N0|J9P1N0_CANLF	45 kDa	0	2
Mitochondrial ribosomal protein S27 OS=Canis lupus familiaris OX=9615 GN=MRPS27 PE=4 SV=2	tr|E2R5P9|E2R5P9_CANLF	50 kDa	0	3
Ras-related protein Rab-13 OS=Canis lupus familiaris OX=9615 GN=RAB13 PE=1 SV=2	sp|F1PTE3|RAB13_CANLF	23 kDa	0	5
Glutaminyl-tRNA synthetase OS=Canis lupus familiaris OX=9615 GN=QARS PE=3 SV=1	tr|E2QRQ8|E2QRQ8_CANLF	88 kDa	0	4
Coiled-coil domain containing 71 OS=Canis lupus familiaris OX=9615 GN=CCDC71 PE=4 SV=2	tr|E2QWW9|E2QWW9_CANLF	50 kDa	4	0
FMR1 autosomal homolog 1 OS=Canis lupus familiaris OX=9615 GN=FXR1 PE=4 SV=2	tr|E2R5Q5|E2R5Q5_CANLF (+1)	70 kDa	5	0
Cms1 ribosomal small subunit homolog (yeast) OS=Canis lupus familiaris OX=9615 GN=CMSS1 PE=4 SV=2	tr|E2RB18|E2RB18_CANLF	32 kDa	4	0
Non-SMC condensin II complex subunit G2 OS=Canis lupus familiaris OX=9615 GN=NCAPG2 PE=4 SV=2	tr|E2RMM6|E2RMM6_CANLF	131 kDa	0	4
ERCC excision repair 3, TFIIH core complex helicase subunit OS=Canis lupus familiaris OX=9615 GN=ERCC3 PE=4 SV=2	tr|E2RN68|E2RN68_CANLF	89 kDa	0	4
rRNA adenine N(6)-methyltransferase OS=Canis lupus familiaris OX=9615 GN=TFB1M PE=3 SV=1	tr|E2RQC3|E2RQC3_CANLF	39 kDa	0	4
MutS homolog 6 OS=Canis lupus familiaris OX=9615 GN=MSH6 PE=3 SV=2	tr|F1PM27|F1PM27_CANLF (+1)	143 kDa	0	4
Family with sequence similarity 111 member A OS=Canis lupus familiaris OX=9615 GN=FAM111A PE=4 SV=1	tr|J9P1S8|J9P1S8_CANLF	68 kDa	0	4
Actin-related protein 2/3 complex subunit 4 OS=Canis lupus familiaris OX=9615 GN=ARPC4 PE=3 SV=2	tr|E2QWU0|E2QWU0_CANLF	20 kDa	4	0
BCL2 associated athanogene 2 OS=Canis lupus familiaris OX=9615 GN=BAG2 PE=4 SV=1	tr|J9P4C5|J9P4C5_CANLF	24 kDa	0	4
Fatty acyl-CoA reductase OS=Canis lupus familiaris OX=9615 GN=FAR1 PE=3 SV=2	tr|E2R4R9|E2R4R9_CANLF	59 kDa	0	4
Phospholipase A2 activating protein OS=Canis lupus familiaris OX=9615 GN=PLAA PE=4 SV=2	tr|E2RI74|E2RI74_CANLF (+1)	88 kDa	0	4
Splicing factor 3b subunit 4 OS=Canis lupus familiaris OX=9615 GN=SF3B4 PE=4 SV=1	tr|E2R5T2|E2R5T2_CANLF	44 kDa	4	0
LSM14A, mRNA processing body assembly factor OS=Canis lupus familiaris OX=9615 GN=LSM14A PE=4 SV=2	tr|F1PPL2|F1PPL2_CANLF (+1)	49 kDa	4	0
Nucleolar protein 6 OS=Canis lupus familiaris OX=9615 GN=NOL6 PE=3 SV=2	tr|F1PEI3|F1PEI3_CANLF	128 kDa	4	0
Mitochondrial ribosomal protein S26 OS=Canis lupus familiaris OX=9615 GN=MRPS26 PE=4 SV=1	tr|E2QW25|E2QW25_CANLF	24 kDa	4	0
Uncharacterized protein OS=Canis lupus familiaris OX=9615 PE=4 SV=2	tr|F1PP57|F1PP57_CANLF	9 kDa	4	0
Uncharacterized protein OS=Canis lupus familiaris OX=9615 PE=3 SV=2	tr|F1PJL5|F1PJL5_CANLF	73 kDa	0	5
Coiled-coil domain containing 47 OS=Canis lupus familiaris OX=9615 GN=CCDC47 PE=4 SV=1	tr|E2RBH4|E2RBH4_CANLF	56 kDa	4	0
Uncharacterized protein OS=Canis lupus familiaris OX=9615 PE=3 SV=1	tr|J9P9V0|J9P9V0_CANLF	14 kDa	6	0
Helicase with zinc finger 2 OS=Canis lupus familiaris OX=9615 GN=HELZ2 PE=4 SV=2	tr|E2RBM4|E2RBM4_CANLF	325 kDa	4	0
AFG3 like matrix AAA peptidase subunit 2 OS=Canis lupus familiaris OX=9615 GN=AFG3L2 PE=3 SV=2	tr|E2QYF3|E2QYF3_CANLF	90 kDa	4	0
Mitochondrial ribosomal protein S7 OS=Canis lupus familiaris OX=9615 GN=MRPS7 PE=4 SV=1	tr|E2RFN7|E2RFN7_CANLF	28 kDa	4	0
MICOS complex subunit MIC13 OS=Canis lupus familiaris OX=9615 GN=C20H19orf70 PE=3 SV=1	tr|E2QZA1|E2QZA1_CANLF	13 kDa	4	0
Uncharacterized protein OS=Canis lupus familiaris OX=9615 GN=SF3A3 PE=4 SV=1	tr|E2QXU5|E2QXU5_CANLF	59 kDa	4	0
Caveolin-2 OS=Canis lupus familiaris OX=9615 GN=CAV2 PE=1 SV=2	sp|O46550|CAV2_CANLF	18 kDa	2	0
Uncharacterized protein OS=Canis lupus familiaris OX=9615 PE=4 SV=1	tr|J9P4N2|J9P4N2_CANLF	10 kDa	2	0
Histone H2A OS=Canis lupus familiaris OX=9615 GN=H2AFZ PE=3 SV=1	tr|F6X834|F6X834_CANLF (+1)	14 kDa	9	0
DNA-directed RNA polymerase subunit OS=Canis lupus familiaris OX=9615 GN=ZNRD1 PE=3 SV=1	tr|F1PIF7|F1PIF7_CANLF	14 kDa	2	0
NLR family member X1 OS=Canis lupus familiaris OX=9615 GN=NLRX1 PE=4 SV=1	tr|E2RA47|E2RA47_CANLF	107 kDa	0	3
26S proteasome non-ATPase regulatory subunit 2 OS=Canis lupus familiaris OX=9615 GN=PSMD2 PE=3 SV=1	tr|E2RCP9|E2RCP9_CANLF	100 kDa	2	0
Uncharacterized protein OS=Canis lupus familiaris OX=9615 PE=4 SV=1	tr|J9NWL3|J9NWL3_CANLF	7 kDa	2	0
Zw10 kinetochore protein OS=Canis lupus familiaris OX=9615 GN=ZW10 PE=4 SV=1	tr|F6UZG3|F6UZG3_CANLF	89 kDa	0	2
Annexin OS=Canis lupus familiaris OX=9615 GN=ANXA3 PE=3 SV=1	tr|E2R0N3|E2R0N3_CANLF	36 kDa	3	0
Uncharacterized protein OS=Canis lupus familiaris OX=9615 PE=3 SV=1	tr|F6Y478|F6Y478_CANLF	19 kDa	7	0
Transmembrane 7 superfamily member 2 OS=Canis lupus familiaris OX=9615 GN=TM7SF2 PE=4 SV=1	tr|E2RS95|E2RS95_CANLF	47 kDa	0	2
Uncharacterized protein OS=Canis lupus familiaris OX=9615 PE=4 SV=2	tr|F1PZB9|F1PZB9_CANLF	28 kDa	0	19
Mtr4 exosome RNA helicase OS=Canis lupus familiaris OX=9615 GN=MTREX PE=4 SV=2	tr|E2RCI5|E2RCI5_CANLF	118 kDa	3	0
Proteasome 26S subunit, non-ATPase 6 OS=Canis lupus familiaris OX=9615 GN=PSMD6 PE=4 SV=2	tr|E2RN00|E2RN00_CANLF	58 kDa	0	2
C-terminal binding protein 2 OS=Canis lupus familiaris OX=9615 GN=CTBP2 PE=3 SV=1	tr|F6X5G9|F6X5G9_CANLF	49 kDa	0	2
Cytosolic Fe-S cluster assembly factor NUBP2 OS=Canis lupus familiaris OX=9615 GN=NUBP2 PE=3 SV=2	tr|F1PNF7|F1PNF7_CANLF	33 kDa	2	0
Maestro heat like repeat family member 1 OS=Canis lupus familiaris OX=9615 GN=MROH1 PE=4 SV=2	tr|F1PEI8|F1PEI8_CANLF	161 kDa	2	0
Leucine rich pentatricopeptide repeat containing OS=Canis lupus familiaris OX=9615 GN=LRPPRC PE=4 SV=2	tr|E2R624|E2R624_CANLF (+1)	158 kDa	0	2
Glutathione peroxidase OS=Canis lupus familiaris OX=9615 GN=GPX8 PE=3 SV=1	tr|J9NXG7|J9NXG7_CANLF	24 kDa	0	2
Raf-1 proto-oncogene, serine/threonine kinase OS=Canis lupus familiaris OX=9615 GN=RAF1 PE=4 SV=2	tr|E2REI6|E2REI6_CANLF (+1)	75 kDa	0	2
Deoxycytidine kinase OS=Canis lupus familiaris OX=9615 GN=DCK PE=4 SV=1	tr|E2R607|E2R607_CANLF	30 kDa	2	0
LIM domain kinase 2 OS=Canis lupus familiaris OX=9615 GN=LIMK2 PE=4 SV=2	tr|E2RK99|E2RK99_CANLF (+1)	66 kDa	0	2
ORM1-like protein OS=Canis lupus familiaris OX=9615 GN=ORMDL2 PE=3 SV=1	tr|E2QW97|E2QW97_CANLF (+1)	17 kDa	2	0
Signal peptidase complex subunit 3 OS=Canis lupus familiaris OX=9615 GN=SPCS3 PE=1 SV=1	sp|P61008|SPCS3_CANLF	20 kDa	0	2
EH domain containing 2 OS=Canis lupus familiaris OX=9615 GN=EHD2 PE=3 SV=2	tr|F1PNP7|F1PNP7_CANLF	61 kDa	6	0
Dynamin 2 OS=Canis lupus familiaris OX=9615 GN=DNM2 PE=3 SV=2	tr|E2RNC3|E2RNC3_CANLF	98 kDa	2	0
Coatomer subunit alpha (Fragment) OS=Canis lupus familiaris OX=9615 GN=COPA PE=1 SV=2	sp|P40765|COPA_CANLF	4 kDa	0	2
Dehydrogenase/reductase 7B OS=Canis lupus familiaris OX=9615 GN=DHRS7B PE=3 SV=2	tr|F1PLI4|F1PLI4_CANLF	32 kDa	2	0
Uncharacterized protein OS=Canis lupus familiaris OX=9615 GN=CSNK2A1 PE=3 SV=1	tr|E2RHZ1|E2RHZ1_CANLF	45 kDa	2	0
Capping actin protein, gelsolin like OS=Canis lupus familiaris OX=9615 GN=CAPG PE=4 SV=2	tr|E2R413|E2R413_CANLF	39 kDa	2	0
TRAF3 interacting protein 3 OS=Canis lupus familiaris OX=9615 GN=TRAF3IP3 PE=4 SV=1	tr|E2QU16|E2QU16_CANLF (+1)	64 kDa	2	0
Jagunal homolog 1 OS=Canis lupus familiaris OX=9615 GN=JAGN1 PE=4 SV=1	tr|J9NSD4|J9NSD4_CANLF	21 kDa	2	0
Proteasome subunit beta OS=Canis lupus familiaris OX=9615 GN=PSMB6 PE=3 SV=1	tr|E2R0B6|E2R0B6_CANLF	25 kDa	0	2
Annexin OS=Canis lupus familiaris OX=9615 GN=ANXA6 PE=3 SV=2	tr|E2RCI8|E2RCI8_CANLF	76 kDa	0	3
Zinc finger HIT-type containing 6 OS=Canis lupus familiaris OX=9615 GN=ZNHIT6 PE=4 SV=2	tr|E2RAC1|E2RAC1_CANLF	54 kDa	2	0
Dehydrogenase/reductase 13 OS=Canis lupus familiaris OX=9615 GN=DHRS13 PE=4 SV=1	tr|F1PPL5|F1PPL5_CANLF	47 kDa	2	0
Agrin OS=Canis lupus familiaris OX=9615 GN=AGRN PE=4 SV=2	tr|F1Q2Z6|F1Q2Z6_CANLF	217 kDa	0	2
FA complementation group I OS=Canis lupus familiaris OX=9615 GN=FANCI PE=4 SV=2	tr|F1PF23|F1PF23_CANLF	149 kDa	0	3
Serine and arginine rich splicing factor 9 OS=Canis lupus familiaris OX=9615 GN=SRSF9 PE=4 SV=1	tr|E2RK20|E2RK20_CANLF	26 kDa	2	0
Myosin XIX OS=Canis lupus familiaris OX=9615 GN=MYO19 PE=3 SV=2	tr|E2RN79|E2RN79_CANLF (+1)	108 kDa	2	0
Integrator complex subunit 7 OS=Canis lupus familiaris OX=9615 GN=INTS7 PE=4 SV=1	tr|E2QTP5|E2QTP5_CANLF	107 kDa	2	0
Serine-protein kinase ATM OS=Canis lupus familiaris OX=9615 GN=ATM PE=3 SV=2	tr|F1PEL7|F1PEL7_CANLF (+1)	351 kDa	0	2
Cyclin dependent kinase 2 OS=Canis lupus familiaris OX=9615 GN=CDK2 PE=3 SV=1	tr|E2QW70|E2QW70_CANLF	34 kDa	0	6
RAB3D, member RAS oncogene family OS=Canis lupus familiaris OX=9615 GN=RAB3D PE=4 SV=2	tr|E2RFR4|E2RFR4_CANLF	25 kDa	0	5
Crystallin alpha B OS=Canis lupus familiaris OX=9615 GN=CRYAB PE=3 SV=1	tr|E2RNB6|E2RNB6_CANLF	20 kDa	3	0
Metastasis associated 1 OS=Canis lupus familiaris OX=9615 GN=MTA1 PE=4 SV=2	tr|F1PP42|F1PP42_CANLF	80 kDa	0	5
RNA 3'-terminal phosphate cyclase OS=Canis lupus familiaris OX=9615 GN=RTCA PE=3 SV=2	tr|E2RQG6|E2RQG6_CANLF	59 kDa	3	0
Keratin 71 OS=Canis lupus familiaris OX=9615 GN=KRT71 PE=2 SV=1	tr|D6BR72|D6BR72_CANLF	57 kDa	0	10
High mobility group box 2 OS=Canis lupus familiaris OX=9615 GN=HMGB2 PE=4 SV=1	tr|E2QY30|E2QY30_CANLF	24 kDa	3	0
PHD finger protein 10 OS=Canis lupus familiaris OX=9615 GN=PHF10 PE=4 SV=2	tr|F1PR25|F1PR25_CANLF	56 kDa	0	3
Sphingosine-1-phosphate phosphatase 1 OS=Canis lupus familiaris OX=9615 GN=SGPP1 PE=4 SV=1	tr|J9NXT3|J9NXT3_CANLF	50 kDa	0	3
Uncharacterized protein OS=Canis lupus familiaris OX=9615 GN=KRT71 PE=3 SV=2	tr|E2R568|E2R568_CANLF	58 kDa	0	11
Telomerase reverse transcriptase OS=Canis lupus familiaris OX=9615 GN=TERT PE=2 SV=1	sp|Q6A548|TERT_CANLF (+1)	125 kDa	3	0
Ubiquinol-cytochrome c reductase, complex III subunit X OS=Canis lupus familiaris OX=9615 GN=UQCR10 PE=4 SV=2	tr|E2RTH5|E2RTH5_CANLF	7 kDa	3	0
Uncharacterized protein OS=Canis lupus familiaris OX=9615 PE=4 SV=2	tr|F1PI48|F1PI48_CANLF (+2)	32 kDa	3	0
Cytochrome b-c1 complex subunit Rieske, mitochondrial OS=Canis lupus familiaris OX=9615 GN=UQCRFS1 PE=4 SV=1	tr|E2R1A6|E2R1A6_CANLF	29 kDa	3	0
Integrator complex subunit 2 OS=Canis lupus familiaris OX=9615 GN=INTS2 PE=4 SV=1	tr|J9NRQ7|J9NRQ7_CANLF	134 kDa	0	3
Ras converting CAAX endopeptidase 1 OS=Canis lupus familiaris OX=9615 GN=RCE1 PE=4 SV=1	tr|J9P1S2|J9P1S2_CANLF	53 kDa	0	3
Adhesion regulating molecule 1 OS=Canis lupus familiaris OX=9615 GN=ADRM1 PE=4 SV=1	tr|E2RDP4|E2RDP4_CANLF	42 kDa	0	3
Sulfotransferase OS=Canis lupus familiaris OX=9615 GN=SULT1C4 PE=3 SV=2	tr|E2RAM9|E2RAM9_CANLF	35 kDa	3	0
Uncharacterized protein OS=Canis lupus familiaris OX=9615 GN=CAPZA1 PE=3 SV=1	tr|F1P7P3|F1P7P3_CANLF	34 kDa	8	0
Ubiquitin-60S ribosomal protein L40 OS=Canis lupus familiaris OX=9615 GN=UBA52 PE=2 SV=2	sp|P63050|RL40_CANLF	15 kDa	11	0
Gem nuclear organelle associated protein 7 OS=Canis lupus familiaris OX=9615 GN=GEMIN7 PE=4 SV=1	tr|E2RHG3|E2RHG3_CANLF	14 kDa	3	0
AP complex subunit sigma OS=Canis lupus familiaris OX=9615 GN=AP1S1 PE=3 SV=2	tr|E2RLN5|E2RLN5_CANLF (+1)	19 kDa	3	0
Isocitrate dehydrogenase [NADP] OS=Canis lupus familiaris OX=9615 GN=IDH2 PE=3 SV=2	tr|F1PAM3|F1PAM3_CANLF	47 kDa	0	3
Tyrosine 3-monooxygenase/tryptophan 5-monooxygenase activation protein beta OS=Canis lupus familiaris OX=9615 GN=YWHAB PE=3 SV=2	tr|F1PKW7|F1PKW7_CANLF	28 kDa	13	0
Upstream binding transcription factor OS=Canis lupus familiaris OX=9615 GN=UBTF PE=4 SV=2	tr|E2RRM0|E2RRM0_CANLF	84 kDa	0	3
Terminal uridylyl transferase 7 OS=Canis lupus familiaris OX=9615 GN=TUT7 PE=4 SV=2	tr|E2RM29|E2RM29_CANLF (+1)	171 kDa	0	3
Uncharacterized protein OS=Canis lupus familiaris OX=9615 GN=POLR2J PE=4 SV=1	tr|E2RD80|E2RD80_CANLF	13 kDa	0	3
Solute carrier family 25 member 19 OS=Canis lupus familiaris OX=9615 GN=SLC25A19 PE=3 SV=1	tr|E2RFK6|E2RFK6_CANLF	35 kDa	0	3
Granulin precursor OS=Canis lupus familiaris OX=9615 GN=GRN PE=4 SV=2	tr|E2RHN1|E2RHN1_CANLF	62 kDa	3	0
PHD finger protein 6 OS=Canis lupus familiaris OX=9615 GN=PHF6 PE=4 SV=2	tr|E2R7S2|E2R7S2_CANLF (+1)	39 kDa	3	0
MAGE family member D2 OS=Canis lupus familiaris OX=9615 GN=MAGED2 PE=4 SV=1	tr|E2R3U9|E2R3U9_CANLF	59 kDa	0	3
Ribosomal protein S19 OS=Canis lupus familiaris OX=9615 GN=RPS19 PE=4 SV=1	tr|J9P425|J9P425_CANLF	17 kDa	3	0
Uncharacterized protein OS=Canis lupus familiaris OX=9615 PE=4 SV=1	tr|J9P0N4|J9P0N4_CANLF	101 kDa	0	3
Serine/threonine-protein kinase mTOR OS=Canis lupus familiaris OX=9615 GN=MTOR PE=3 SV=1	tr|E2R2L2|E2R2L2_CANLF	289 kDa	0	3
Actin-related protein 2/3 complex subunit OS=Canis lupus familiaris OX=9615 GN=ARPC1B PE=3 SV=1	tr|E2RMT4|E2RMT4_CANLF	41 kDa	3	0
Protein S100-A4 OS=Canis lupus familiaris OX=9615 GN=S100A4 PE=3 SV=1	sp|Q9TV56|S10A4_CANLF	12 kDa	3	0
5'-3' exoribonuclease OS=Canis lupus familiaris OX=9615 GN=XRN2 PE=3 SV=1	tr|E2RMS9|E2RMS9_CANLF (+1)	108 kDa	3	0
Non-specific serine/threonine protein kinase OS=Canis lupus familiaris OX=9615 GN=PAK4 PE=4 SV=1	tr|E2RE16|E2RE16_CANLF	64 kDa	0	3
YTH domain containing 1 OS=Canis lupus familiaris OX=9615 GN=YTHDC1 PE=4 SV=1	tr|E2R3C8|E2R3C8_CANLF	85 kDa	0	3
Eukaryotic translation initiation factor 5A OS=Canis lupus familiaris OX=9615 GN=EIF5A PE=3 SV=2	tr|F1Q264|F1Q264_CANLF (+1)	17 kDa	3	0
Small nuclear ribonucleoprotein G OS=Canis lupus familiaris OX=9615 GN=SNRPG PE=3 SV=1	tr|J9P061|J9P061_CANLF	8 kDa	3	0
Cortactin OS=Canis lupus familiaris OX=9615 GN=CTTN PE=4 SV=2	tr|E2RIQ2|E2RIQ2_CANLF	61 kDa	3	0
Sodium/potassium-transporting ATPase subunit beta-1 OS=Canis lupus familiaris OX=9615 GN=ATP1B1 PE=1 SV=1	sp|P06583|AT1B1_CANLF	35 kDa	3	0
Myosin VI OS=Canis lupus familiaris OX=9615 GN=MYO6 PE=3 SV=2	tr|E2QUR8|E2QUR8_CANLF	145 kDa	4	0
Protein S100 OS=Canis lupus familiaris OX=9615 GN=S100A6 PE=3 SV=1	tr|E2R5P5|E2R5P5_CANLF	10 kDa	3	0
Ras-related protein Rab-10 OS=Canis lupus familiaris OX=9615 GN=RAB10 PE=1 SV=1	sp|P24409|RAB10_CANLF (+2)	23 kDa	0	4
Mitochondrial ribosomal protein S11 OS=Canis lupus familiaris OX=9615 GN=MRPS11 PE=3 SV=1	tr|E2R6F3|E2R6F3_CANLF	21 kDa	2	0
Signal transducer and activator of transcription OS=Canis lupus familiaris OX=9615 GN=STAT1 PE=3 SV=2	tr|E2RI87|E2RI87_CANLF (+1)	136 kDa	0	2
Heterogeneous nuclear ribonucleoprotein H2 OS=Canis lupus familiaris OX=9615 GN=HNRNPH2 PE=4 SV=2	tr|E2RJH5|E2RJH5_CANLF	49 kDa	30	0
Acyl-CoA thioesterase 13 OS=Canis lupus familiaris OX=9615 GN=ACOT13 PE=4 SV=2	tr|E2RNP6|E2RNP6_CANLF	14 kDa	2	0
Notchless homolog 1 OS=Canis lupus familiaris OX=9615 GN=NLE1 PE=4 SV=1	tr|F1PUU2|F1PUU2_CANLF (+1)	48 kDa	2	0
ATP synthase F1 subunit delta OS=Canis lupus familiaris OX=9615 GN=ATP5F1D PE=3 SV=2	tr|F1PY24|F1PY24_CANLF	18 kDa	2	0
Glutamine--fructose-6-phosphate transaminase 1 OS=Canis lupus familiaris OX=9615 GN=GFPT1 PE=4 SV=2	tr|F1PY49|F1PY49_CANLF	80 kDa	2	0
Uncharacterized protein OS=Canis lupus familiaris OX=9615 PE=3 SV=1	tr|J9NUU1|J9NUU1_CANLF	47 kDa	9	0
Adaptor related protein complex 3 subunit sigma 1 OS=Canis lupus familiaris OX=9615 GN=AP3S1 PE=4 SV=1	tr|J9NVC8|J9NVC8_CANLF	22 kDa	2	0
Cell division cycle 45 OS=Canis lupus familiaris OX=9615 GN=CDC45 PE=4 SV=1	tr|E2R6Q0|E2R6Q0_CANLF (+2)	60 kDa	0	2
Claudin-3 OS=Canis lupus familiaris OX=9615 GN=CLDN3 PE=2 SV=1	sp|Q95KM5|CLD3_CANLF	23 kDa	2	0
Era like 12S mitochondrial rRNA chaperone 1 OS=Canis lupus familiaris OX=9615 GN=ERAL1 PE=3 SV=2	tr|E2QYF7|E2QYF7_CANLF	48 kDa	2	0
Uncharacterized protein OS=Canis lupus familiaris OX=9615 PE=4 SV=1	tr|J9NU66|J9NU66_CANLF	9 kDa	2	0
Solute carrier family 35 member E1 OS=Canis lupus familiaris OX=9615 GN=SLC35E1 PE=4 SV=2	tr|E2RIR4|E2RIR4_CANLF	45 kDa	0	2
Farnesyl diphosphate synthase OS=Canis lupus familiaris OX=9615 GN=FDPS PE=3 SV=2	tr|F1P926|F1P926_CANLF	48 kDa	0	2
SUMO1 activating enzyme subunit 1 OS=Canis lupus familiaris OX=9615 GN=SAE1 PE=4 SV=2	tr|E2RSL5|E2RSL5_CANLF	38 kDa	2	0
Serine/threonine-protein phosphatase OS=Canis lupus familiaris OX=9615 GN=PPP6C PE=3 SV=1	tr|J9P6W4|J9P6W4_CANLF	35 kDa	0	2
DNA-(apurinic or apyrimidinic site) lyase OS=Canis lupus familiaris OX=9615 GN=APEX1 PE=3 SV=1	tr|J9PA46|J9PA46_CANLF	35 kDa	2	0
Cullin 4A OS=Canis lupus familiaris OX=9615 GN=CUL4A PE=3 SV=2	tr|F1Q284|F1Q284_CANLF	88 kDa	0	2
GATA zinc finger domain containing 2B OS=Canis lupus familiaris OX=9615 GN=GATAD2B PE=4 SV=1	tr|E2RFR6|E2RFR6_CANLF (+1)	65 kDa	0	3
Cystatin B OS=Canis lupus familiaris OX=9615 GN=CSTB PE=4 SV=2	tr|F1PS73|F1PS73_CANLF	9 kDa	2	0
HtrA serine peptidase 1 OS=Canis lupus familiaris OX=9615 GN=HTRA1 PE=4 SV=2	tr|F1PU95|F1PU95_CANLF (+1)	36 kDa	0	2
Zinc finger protein 326 OS=Canis lupus familiaris OX=9615 GN=ZNF326 PE=3 SV=2	tr|F1PIC8|F1PIC8_CANLF (+1)	65 kDa	2	0
Checkpoint protein OS=Canis lupus familiaris OX=9615 GN=HUS1 PE=3 SV=2	tr|F1Q245|F1Q245_CANLF	31 kDa	0	2
Aldehyde dehydrogenase 1 family member A1 OS=Canis lupus familiaris OX=9615 GN=ALDH1A1 PE=3 SV=2	tr|E2RMX7|E2RMX7_CANLF (+2)	55 kDa	2	0
Uncharacterized protein OS=Canis lupus familiaris OX=9615 PE=4 SV=2	tr|E2RQR0|E2RQR0_CANLF	23 kDa	0	2
Transcription termination factor 2 OS=Canis lupus familiaris OX=9615 GN=TTF2 PE=4 SV=2	tr|E2RGF7|E2RGF7_CANLF	127 kDa	0	2
TIMP metallopeptidase inhibitor 3 OS=Canis lupus familiaris OX=9615 GN=TIMP3 PE=2 SV=1	tr|F5CBP3|F5CBP3_CANLF	24 kDa	0	2
Sulfurtransferase OS=Canis lupus familiaris OX=9615 GN=MPST PE=4 SV=1	tr|E2RJF7|E2RJF7_CANLF	33 kDa	0	2
40S ribosomal protein SA OS=Canis lupus familiaris OX=9615 GN=RPSA PE=3 SV=2	tr|E2RJ06|E2RJ06_CANLF (+1)	35 kDa	2	0
Profilin OS=Canis lupus familiaris OX=9615 GN=PFN1 PE=3 SV=1	tr|F1Q3Y0|F1Q3Y0_CANLF	11 kDa	2	0
Transmembrane protein 120A OS=Canis lupus familiaris OX=9615 GN=TMEM120A PE=4 SV=2	tr|F1P7N5|F1P7N5_CANLF	47 kDa	0	2
Proteasome 26S subunit, ATPase 4 OS=Canis lupus familiaris OX=9615 GN=PSMC4 PE=3 SV=1	tr|E2RH48|E2RH48_CANLF	47 kDa	2	0
1-acyl-sn-glycerol-3-phosphate acyltransferase OS=Canis lupus familiaris OX=9615 GN=AGPAT2 PE=3 SV=2	tr|E2R1F6|E2R1F6_CANLF	31 kDa	0	2
Nuclear VCP-like OS=Canis lupus familiaris OX=9615 GN=NVL PE=4 SV=2	tr|E2QY79|E2QY79_CANLF (+1)	94 kDa	0	2
DEAD-box helicase 51 OS=Canis lupus familiaris OX=9615 GN=DDX51 PE=3 SV=2	tr|E2R5R1|E2R5R1_CANLF	69 kDa	0	2
PHD finger protein 5A OS=Canis lupus familiaris OX=9615 GN=PHF5A PE=4 SV=2	tr|E2RCY5|E2RCY5_CANLF (+1)	11 kDa	2	0
CUGBP Elav-like family member 1 OS=Canis lupus familiaris OX=9615 GN=CELF1 PE=4 SV=1	tr|E2R8F6|E2R8F6_CANLF	55 kDa	2	0
Ras-related protein Rab-27A OS=Canis lupus familiaris OX=9615 GN=RAB27A PE=2 SV=1	sp|Q1HE58|RB27A_CANLF	25 kDa	0	2
Myeloid cell nuclear differentiation antigen OS=Canis lupus familiaris OX=9615 GN=MNDA PE=4 SV=2	tr|E2QWV5|E2QWV5_CANLF	49 kDa	2	0
Exportin 5 OS=Canis lupus familiaris OX=9615 GN=XPO5 PE=4 SV=2	tr|F1PEE4|F1PEE4_CANLF (+1)	137 kDa	0	2
Uncharacterized protein OS=Canis lupus familiaris OX=9615 GN=CYP4A11 PE=3 SV=2	tr|E2RSK0|E2RSK0_CANLF (+3)	59 kDa	2	0
PDS5 cohesin associated factor A OS=Canis lupus familiaris OX=9615 GN=PDS5A PE=4 SV=1	tr|E2R7R4|E2R7R4_CANLF	151 kDa	0	3
Eukaryotic translation initiation factor 3 subunit M OS=Canis lupus familiaris OX=9615 GN=EIF3M PE=3 SV=1	tr|E2QWG8|E2QWG8_CANLF	43 kDa	0	2
SPT2 chromatin protein domain containing 1 OS=Canis lupus familiaris OX=9615 GN=SPTY2D1 PE=4 SV=2	tr|E2RFJ4|E2RFJ4_CANLF (+1)	75 kDa	0	2
Protein RER1 OS=Canis lupus familiaris OX=9615 GN=RER1 PE=3 SV=1	tr|F6XF58|F6XF58_CANLF	23 kDa	0	2
Methylphosphate capping enzyme OS=Canis lupus familiaris OX=9615 GN=MEPCE PE=4 SV=2	tr|E2RGJ1|E2RGJ1_CANLF	75 kDa	2	0
Mitochondrial ribosomal protein S10 OS=Canis lupus familiaris OX=9615 GN=MRPS10 PE=4 SV=2	tr|F1PBB7|F1PBB7_CANLF	21 kDa	3	0
Ubiquitin conjugating enzyme E2 D2 OS=Canis lupus familiaris OX=9615 GN=UBE2D2 PE=3 SV=1	tr|J9NS22|J9NS22_CANLF	17 kDa	2	0
Vesicle associated membrane protein 8 OS=Canis lupus familiaris OX=9615 GN=VAMP8 PE=4 SV=2	tr|E2QUL2|E2QUL2_CANLF	12 kDa	2	0
Neutral sphingomyelinase activation associated factor OS=Canis lupus familiaris OX=9615 GN=NSMAF PE=4 SV=2	tr|F1PJY5|F1PJY5_CANLF	104 kDa	0	2
Ubiquitin like 5 OS=Canis lupus familiaris OX=9615 GN=UBL5 PE=4 SV=1	tr|J9NU70|J9NU70_CANLF	9 kDa	2	0
Tudor and KH domain containing OS=Canis lupus familiaris OX=9615 GN=TDRKH PE=4 SV=2	tr|F1PJ57|F1PJ57_CANLF	27 kDa	2	0
Staufen double-stranded RNA binding protein 1 OS=Canis lupus familiaris OX=9615 GN=STAU1 PE=4 SV=2	tr|F1Q1C5|F1Q1C5_CANLF (+1)	65 kDa	2	0
RNA binding motif protein 22 OS=Canis lupus familiaris OX=9615 GN=RBM22 PE=4 SV=1	tr|E2RG35|E2RG35_CANLF	47 kDa	2	0
Uncharacterized protein OS=Canis lupus familiaris OX=9615 PE=4 SV=2	tr|E2R5Y6|E2R5Y6_CANLF	23 kDa	0	2
Signal recognition particle 9 kDa protein OS=Canis lupus familiaris OX=9615 GN=SRP9 PE=1 SV=2	sp|P21262|SRP09_CANLF (+1)	10 kDa	2	0
Transketolase OS=Canis lupus familiaris OX=9615 GN=TKT PE=4 SV=2	tr|F1PE28|F1PE28_CANLF	63 kDa	2	0
Heparin binding growth factor OS=Canis lupus familiaris OX=9615 GN=HDGF PE=4 SV=2	tr|F1PGI9|F1PGI9_CANLF (+1)	25 kDa	2	0
DNA ligase OS=Canis lupus familiaris OX=9615 GN=LIG3 PE=3 SV=1	tr|J9P597|J9P597_CANLF	107 kDa	2	0
RNA exonuclease 5 OS=Canis lupus familiaris OX=9615 GN=REXO5 PE=4 SV=2	tr|E2RFH4|E2RFH4_CANLF (+1)	83 kDa	0	2
Nudix hydrolase 2 OS=Canis lupus familiaris OX=9615 GN=NUDT2 PE=4 SV=1	tr|J9NWA9|J9NWA9_CANLF	17 kDa	2	0
Ectopic P-granules autophagy protein 5 homolog OS=Canis lupus familiaris OX=9615 GN=EPG5 PE=4 SV=2	tr|F1PHP9|F1PHP9_CANLF	292 kDa	0	3
Uncharacterized protein OS=Canis lupus familiaris OX=9615 PE=4 SV=2	tr|E2QXT5|E2QXT5_CANLF	14 kDa	0	2
Uncharacterized protein OS=Canis lupus familiaris OX=9615 GN=MATR3 PE=4 SV=2	tr|E2RL92|E2RL92_CANLF (+1)	96 kDa	0	2
Uncharacterized protein OS=Canis lupus familiaris OX=9615 PE=4 SV=1	tr|J9NT16|J9NT16_CANLF	25 kDa	2	0
Eukaryotic translation initiation factor 3 subunit D OS=Canis lupus familiaris OX=9615 GN=EIF3D PE=3 SV=2	tr|E2REK3|E2REK3_CANLF	64 kDa	0	2
Family with sequence similarity 83 member H OS=Canis lupus familiaris OX=9615 GN=FAM83H PE=4 SV=1	tr|J9P7P6|J9P7P6_CANLF	125 kDa	2	0
SEC24 homolog C, COPII coat complex component OS=Canis lupus familiaris OX=9615 GN=SEC24C PE=4 SV=1	tr|E2RE90|E2RE90_CANLF (+1)	119 kDa	2	0
Solute carrier family 25 member 35 OS=Canis lupus familiaris OX=9615 GN=SLC25A35 PE=3 SV=2	tr|F1Q3F8|F1Q3F8_CANLF	33 kDa	2	0
Moesin OS=Canis lupus familiaris OX=9615 GN=MSN PE=4 SV=2	tr|E2R7F1|E2R7F1_CANLF	68 kDa	9	0
DEAD-box helicase 28 OS=Canis lupus familiaris OX=9615 GN=DDX28 PE=4 SV=2	tr|E2RKU0|E2RKU0_CANLF	58 kDa	0	2
Leukocyte receptor cluster member 8 OS=Canis lupus familiaris OX=9615 GN=LENG8 PE=4 SV=2	tr|E2R8S6|E2R8S6_CANLF	88 kDa	2	0
Pentatricopeptide repeat domain 2 OS=Canis lupus familiaris OX=9615 GN=PTCD2 PE=4 SV=2	tr|F1Q1A5|F1Q1A5_CANLF	48 kDa	2	0
Peptidylprolyl isomerase OS=Canis lupus familiaris OX=9615 GN=FKBP3 PE=4 SV=1	tr|E2RQS7|E2RQS7_CANLF	25 kDa	2	0
Ubiquitin specific peptidase 24 OS=Canis lupus familiaris OX=9615 GN=USP24 PE=3 SV=2	tr|E2R970|E2R970_CANLF	284 kDa	0	2
Ubiquitin specific peptidase 7 OS=Canis lupus familiaris OX=9615 GN=USP7 PE=3 SV=2	tr|F1PX83|F1PX83_CANLF	126 kDa	0	2
Uncharacterized protein OS=Canis lupus familiaris OX=9615 PE=4 SV=1	tr|E2RNF5|E2RNF5_CANLF (+1)	61 kDa	2	0
Trimethylguanosine synthase 1 OS=Canis lupus familiaris OX=9615 GN=TGS1 PE=4 SV=2	tr|E2RCA5|E2RCA5_CANLF	96 kDa	2	0
Nucleoporin 214 OS=Canis lupus familiaris OX=9615 GN=NUP214 PE=4 SV=2	tr|F1PFL8|F1PFL8_CANLF	213 kDa	2	0
Uncharacterized protein OS=Canis lupus familiaris OX=9615 GN=LOC480074 PE=4 SV=2	tr|F1PCU5|F1PCU5_CANLF (+1)	68 kDa	2	0

## Sheet: Differences
			Control	ObscN	Ratio
Identified Proteins (161)	Accession Number	Molecular Weight (kDa)	25037 SpC	38335 SpC	ObscN/Control	Approximate Location
DNA-directed RNA polymerase subunit OS=Canis lupus familiaris OX=9615 GN=POLR2A PE=3 SV=2	tr|F1PGS0|F1PGS0_CANLF (+1)	217 kDa	0	99	#DIV/0!	RNA polymerase
Uncharacterized protein OS=Canis lupus familiaris OX=9615 PE=3 SV=1	tr|J9PBK4|J9PBK4_CANLF	18 kDa	0	89	#DIV/0!
Family with sequence similarity 111 member B OS=Canis lupus familiaris OX=9615 GN=FAM111B PE=4 SV=1	tr|J9P3W6|J9P3W6_CANLF	94 kDa	0	63	#DIV/0!	Nuclear envelope
Abnormal spindle-like microcephaly-associated protein homolog OS=Canis lupus familiaris OX=9615 GN=ASPM PE=2 SV=2	sp|P62286|ASPM_CANLF	408 kDa	0	45	#DIV/0!	Microtubules
Bromodomain adjacent to zinc finger domain 1A OS=Canis lupus familiaris OX=9615 GN=BAZ1A PE=4 SV=1	tr|J9P748|J9P748_CANLF	179 kDa	0	45	#DIV/0!	Cell membrane and cytoplasm
Tubulin alpha chain OS=Canis lupus familiaris OX=9615 GN=LOC477570 PE=3 SV=2	tr|F1PE21|F1PE21_CANLF (+1)	50 kDa	0	45	#DIV/0!	Tubulin
DNA-directed RNA polymerase subunit beta OS=Canis lupus familiaris OX=9615 GN=POLR2B PE=3 SV=2	tr|E2RNN5|E2RNN5_CANLF	134 kDa	0	43	#DIV/0!	Core enzyme complex
Dihydrolipoamide acetyltransferase component of pyruvate dehydrogenase complex OS=Canis lupus familiaris OX=9615 GN=DBT PE=3 SV=1	tr|E2RQG4|E2RQG4_CANLF	53 kDa	0	41	#DIV/0!	Mitochondrial matrix
Midasin OS=Canis lupus familiaris OX=9615 GN=MDN1 PE=3 SV=2	tr|E2R4N3|E2R4N3_CANLF (+1)	632 kDa	0	39	#DIV/0!
Chromodomain helicase DNA binding protein 1 OS=Canis lupus familiaris OX=9615 GN=CHD1 PE=4 SV=1	tr|E2QUI5|E2QUI5_CANLF (+1)	197 kDa	0	34	#DIV/0!
Replication protein A subunit OS=Canis lupus familiaris OX=9615 GN=RPA1 PE=3 SV=1	tr|E2R436|E2R436_CANLF	68 kDa	0	31	#DIV/0!
AT-hook containing transcription factor 1 OS=Canis lupus familiaris OX=9615 GN=AHCTF1 PE=4 SV=1	tr|J9JHE2|J9JHE2_CANLF	256 kDa	0	26	#DIV/0!
X-ray repair cross complementing 5 OS=Canis lupus familiaris OX=9615 GN=XRCC5 PE=4 SV=1	tr|J9NYU7|J9NYU7_CANLF	93 kDa	0	23	#DIV/0!
Kelch like family member 7 OS=Canis lupus familiaris OX=9615 GN=KLHL7 PE=4 SV=2	tr|F1PXT7|F1PXT7_CANLF	62 kDa	0	20	#DIV/0!
DNA topoisomerase 2 OS=Canis lupus familiaris OX=9615 GN=TOP2A PE=3 SV=1	tr|J9PAY8|J9PAY8_CANLF	176 kDa	4	284	71	Nucleus
DNA topoisomerase 2 OS=Canis lupus familiaris OX=9615 GN=TOP2B PE=3 SV=2	tr|F1PRA7|F1PRA7_CANLF	181 kDa	5	100	20	Nucleus & mitochondria
LLP homolog, long-term synaptic facilitation factor OS=Canis lupus familiaris OX=9615 GN=LLPH PE=4 SV=1	tr|J9NYH3|J9NYH3_CANLF	17 kDa	2	36	18
THO complex 1 OS=Canis lupus familiaris OX=9615 GN=THOC1 PE=4 SV=2	tr|E2RNV0|E2RNV0_CANLF	76 kDa	12	180	15	Nucleus & cytoplasm
AT-rich interaction domain 2 OS=Canis lupus familiaris OX=9615 GN=ARID2 PE=4 SV=1	tr|E2RFL8|E2RFL8_CANLF	197 kDa	4	47	11.75	Nucleoplasm & plasma membrane
CD3e molecule associated protein OS=Canis lupus familiaris OX=9615 GN=CD3EAP PE=4 SV=2	tr|F1PPC4|F1PPC4_CANLF	61 kDa	4	44	11	Cytosol, nucelus, & mitochondria
Metadherin OS=Canis lupus familiaris OX=9615 GN=MTDH PE=4 SV=2	tr|F1PKY9|F1PKY9_CANLF	67 kDa	17	178	10.4706	Nucleus & cytoplasm
THO complex 5 OS=Canis lupus familiaris OX=9615 GN=THOC5 PE=4 SV=1	tr|F6UWX1|F6UWX1_CANLF	79 kDa	23	231	10.0435	Nucleus
Barrier to autointegration factor 1 OS=Canis lupus familiaris OX=9615 GN=BANF1 PE=4 SV=1	tr|E2RGE0|E2RGE0_CANLF	10 kDa	2	20	10
